# Supplementary material for: Woody and Herbaceous Species Diversity Respond Differently to Environmental Variables in Semiarid Areas in Ghana
Source: Ecol Evol. 2025 Apr 15;15(4):e71253. doi: 10.1002/ece3.71253 (PMC12000683; doi:10.1002/ece3.71253)
Supplement: Supplementary file 1 — Data S1. [file ECE3-15-e71253-s001.zip]

Archive with 3 entries (3 files):
- ece371253-sup-0001-supinfo_Data-Guuroh_et_al.csv
- ece371253-sup-0002-supinfo_Meta-Data_Guuroh et al.csv
- ece371253-sup-0003-supinfo_R script for SEM_Guuroh et al.R
