# Supplementary material for: Woody and Herbaceous Species Diversity Respond Differently to Environmental Variables in Semiarid Areas in Ghana
Source: Ecol Evol. 2025 Apr 15;15(4):e71253. doi: 10.1002/ece3.71253 (PMC12000683; doi:10.1002/ece3.71253)
Supplement: Supplementary file 1 — Data S1. [file ECE3-15-e71253-s001.zip › ece371253-sup-0001-supinfo_Data-Guuroh_et_al.csv]

Plot	site	climzone	landuse	landuse	gp	sr	se	shan	simp	fd	protection status	fire	Lat	Lon	xlon	ylat	Elevation	A	MAT	MDR	Iso	TS	MaTWaM	MiTCM	TAR	MTWeQ	MTDQ	MTWaQ	MTCQ	AP	PWM	PDM	PS	PWeQ	PDQ	PWaQ	PCQ	ph	oc	totalN	om	ca	mg	k	na	exbases	EX..ACIDITY	ecec	basesatu
SNP01	1	1	1	c	4	4	0.92	1.27	0.7	0.7	no	3	10.92	-0.51	-0.51	10.92	-0.206869001	0.950483125	0.940794464	1.024699973	-1.294309026	1.177732227	1.075040666	-1.08594058	1.13479925	-0.299857773	1.18989673	0.994627173	0.676541252	-0.977009853	1.266075249	-0.404056201	1.173667193	1.347118003	-0.786088417	-0.537400476	1.160525877	-0.904046862	-1.13745533	-0.924169382	-1.096317642	-0.993403028	-0.74921068	-0.858053346	-0.671584848	-1.000856821	1.923123489	-0.989684897	-4.075031457
SNP02	1	1	1	c	4	1	0	0	0	0	no	3	11	-0.38	-0.38	11	-0.814241871	1.077308152	1.050330689	1.202051892	-0.816899959	1.219476044	1.188935498	-1.08594058	1.228241091	0.13193742	1.025898712	1.154477969	0.956489356	-1.237803388	1.173548435	-0.720274098	1.287004153	1.027063569	-0.836086973	-0.704007582	0.961696934	-0.904046862	-1.13745533	-0.924169382	-1.096317642	-0.993403028	-0.74921068	-0.858053346	-0.671584848	-1.000856821	1.923123489	-0.989684897	-4.075031457
SNP03	1	1	1	c	4	4	0.93	1.29	0.71	0.71	no	3	11	-0.28	-0.28	11	-0.104936514	1.077308152	1.050330689	1.290727851	-0.816899959	1.25704548	1.188935498	-1.08594058	1.228241091	0.13193742	1.025898712	1.154477969	0.956489356	-1.187093534	1.358602064	-0.720274098	1.343672634	1.287107796	-0.88608553	-0.803971845	1.12324545	0.67113531	-0.865389426	-0.924169382	-0.809212149	-0.719160005	-0.388808683	-0.702436618	0.557756907	-0.654587675	-1.201084345	-0.661549121	0.265724578
SNP04	1	1	1	c	4	1	0	0	0	0	no	3	10.96	-0.3	-0.3	10.96	-0.02969345	0.950483125	0.940794464	1.202051892	-0.816899959	1.148511555	1.131988082	-1.286627751	1.228241091	-0.083960176	1.025898712	0.994627173	0.816515304	-0.940788529	1.404865472	-0.720274098	1.287004153	1.567155426	-0.936084087	-0.587382608	1.297220775	0.67113531	-0.865389426	-0.924169382	-0.809212149	-0.719160005	-0.388808683	-0.702436618	0.557756907	-0.654587675	-1.201084345	-0.661549121	0.265724578
SNP05	1	1	1	c	4	3	0.79	0.87	0.53	0.53	no	3	10.97	-0.29	-0.29	10.97	0.196789681	0.950483125	0.940794464	1.202051892	-0.816899959	1.148511555	1.131988082	-1.286627751	1.228241091	-0.083960176	1.025898712	0.994627173	0.816515304	-0.940788529	1.404865472	-0.720274098	1.287004153	1.567155426	-0.936084087	-0.587382608	1.297220775	0.67113531	-0.865389426	-0.924169382	-0.809212149	-0.719160005	-0.388808683	-0.702436618	0.557756907	-0.654587675	-1.201084345	-0.661549121	0.265724578
SNP06	1	1	1	c	4	2	0.39	0.27	0.14	0.14	no	3	11	-0.26	-0.26	11	-0.123784977	1.077308152	1.050330689	1.290727851	-0.816899959	1.25704548	1.188935498	-1.08594058	1.228241091	0.13193742	1.025898712	1.154477969	0.956489356	-1.187093534	1.358602064	-0.720274098	1.343672634	1.287107796	-0.88608553	-0.803971845	1.12324545	-0.904046862	-1.13745533	-0.924169382	-1.096317642	-0.978167304	-0.74921068	-0.858053346	-0.671584848	-1.000856821	1.923123489	-0.989684897	-4.075031457
SNP07	1	1	1	c	4	3	0.59	0.65	0.35	0.35	no	3	11	-0.25	-0.25	11	-0.280001038	1.077308152	1.050330689	1.290727851	-0.816899959	1.25704548	1.188935498	-1.08594058	1.228241091	0.13193742	1.025898712	1.154477969	0.956489356	-1.187093534	1.358602064	-0.720274098	1.343672634	1.287107796	-0.88608553	-0.803971845	1.12324545	-0.904046862	-1.13745533	-0.924169382	-1.096317642	-0.978167304	-0.74921068	-0.858053346	-0.671584848	-1.000856821	1.923123489	-0.989684897	-4.075031457
SNP08	1	1	1	c	4	6	0.95	1.71	0.81	0.81	no	3	11.1	-0.19	-0.19	11.1	-0.085183325	1.077308152	1.050330689	1.290727851	-0.816899959	1.25704548	1.188935498	-1.08594058	1.228241091	0.13193742	1.025898712	1.154477969	0.956489356	-1.187093534	1.358602064	-0.720274098	1.343672634	1.287107796	-0.88608553	-0.803971845	1.12324545	1.367850501	0.40837367	0.800662875	0.486443409	-0.006128147	-0.028406685	-0.041065525	0.7626472	-0.025501846	1.923123489	-0.014342092	-0.106496621
SNP09	1	1	1	c	4	4	0.86	1.19	0.68	0.68	no	3	11.1	-0.19	-0.19	11.1	-0.041907254	1.077308152	1.050330689	1.290727851	-0.816899959	1.25704548	1.188935498	-1.08594058	1.228241091	0.13193742	1.025898712	1.154477969	0.956489356	-1.187093534	1.358602064	-0.720274098	1.343672634	1.287107796	-0.88608553	-0.803971845	1.12324545	1.367850501	0.40837367	0.800662875	0.486443409	-0.006128147	-0.028406685	-0.041065525	0.7626472	-0.025501846	1.923123489	-0.014342092	-0.106496621
SNP10	1	1	1	c	4	6	0.95	1.7	0.81	0.81	no	3	11.1	-0.19	-0.19	11.1	-0.12423734	1.077308152	1.050330689	1.290727851	-0.816899959	1.25704548	1.188935498	-1.08594058	1.228241091	0.13193742	1.025898712	1.154477969	0.956489356	-1.187093534	1.358602064	-0.720274098	1.343672634	1.287107796	-0.88608553	-0.803971845	1.12324545	1.367850501	0.40837367	0.800662875	0.486443409	-0.006128147	-0.028406685	-0.041065525	0.7626472	-0.025501846	1.923123489	-0.014342092	-0.106496621
SPB01	2	1	2	pf	4	1	0	0	0	0	yes	2	11.05	-0.33	-0.33	11.05	-0.202646946	1.077308152	1.050330689	1.290727851	-0.816899959	1.25704548	1.188935498	-1.08594058	1.228241091	0.13193742	1.025898712	1.154477969	0.956489356	-1.187093534	1.358602064	-0.720274098	1.343672634	1.287107796	-0.88608553	-0.803971845	1.12324545	-0.20733167	1.33587107	0.800662875	1.450823398	2.459011912	3.76707685	0.814826477	-0.466694555	3.306658828	0.361019572	3.308712486	0.851425581
SPB02	2	1	2	pf	4	2	0.94	0.65	0.46	0.46	yes	2	11.05	-0.33	-0.33	11.05	0.06620753	1.077308152	1.050330689	1.290727851	-0.816899959	1.25704548	1.188935498	-1.08594058	1.228241091	0.13193742	1.025898712	1.154477969	0.956489356	-1.187093534	1.358602064	-0.720274098	1.343672634	1.287107796	-0.88608553	-0.803971845	1.12324545	-0.20733167	1.33587107	0.800662875	1.450823398	2.459011912	3.76707685	0.814826477	-0.466694555	3.306658828	0.361019572	3.308712486	0.851425581
SPB03	2	1	2	pf	3	1	0.0	0.0	0.0	0	yes	2	11.05	-0.32	-0.32	11.05	0.927205317	1.077308152	1.050330689	1.290727851	-0.816899959	1.25704548	1.188935498	-1.08594058	1.228241091	0.13193742	1.025898712	1.154477969	0.956489356	-1.187093534	1.358602064	-0.720274098	1.343672634	1.287107796	-0.88608553	-0.803971845	1.12324545	-0.20733167	1.33587107	0.800662875	1.450823398	2.459011912	3.76707685	0.814826477	-0.466694555	3.306658828	0.361019572	3.308712486	0.851425581
SPB04	2	1	2	pf	3	1	0.0	0.0	0.0	0	yes	2	11.05	-0.32	-0.32	11.05	1.545736477	1.077308152	1.050330689	1.290727851	-0.816899959	1.25704548	1.188935498	-1.08594058	1.228241091	0.13193742	1.025898712	1.154477969	0.956489356	-1.187093534	1.358602064	-0.720274098	1.343672634	1.287107796	-0.88608553	-0.803971845	1.12324545	-0.20733167	1.33587107	0.800662875	1.450823398	2.459011912	3.76707685	0.814826477	-0.466694555	3.306658828	0.361019572	3.308712486	0.851425581
SPB05	2	1	2	pf	3	4	0.97	1.34	0.73	0.73	yes	2	11.05	-0.32	-0.32	11.05	1.537593941	1.077308152	1.050330689	1.290727851	-0.816899959	1.25704548	1.188935498	-1.08594058	1.228241091	0.13193742	1.025898712	1.154477969	0.956489356	-1.187093534	1.358602064	-0.720274098	1.343672634	1.287107796	-0.88608553	-0.803971845	1.12324545	-0.20733167	1.33587107	0.800662875	1.450823398	2.459011912	3.76707685	0.814826477	-0.466694555	3.306658828	0.361019572	3.308712486	0.851425581
SPB06	2	1	2	pf	4	2	1	0.69	0.5	0.5	yes	2	10.88	-0.58	-0.58	10.88	-0.321769231	0.950483125	0.940794464	1.024699973	-1.294309026	1.177732227	1.075040666	-1.08594058	1.13479925	-0.299857773	1.18989673	0.994627173	0.676541252	-0.977009853	1.266075249	-0.404056201	1.173667193	1.347118003	-0.786088417	-0.537400476	1.160525877	-0.510251319	-0.630423418	-0.732521353	-0.566276732	-0.719160005	-0.430104745	-0.54681989	0.557756907	-0.667278168	0.361019572	-0.66517493	-0.544403913
SPB07	2	1	2	pf	4	4	0.84	1.17	0.65	0.65	yes	2	10.88	-0.58	-0.58	10.88	-0.283619942	0.950483125	0.940794464	1.024699973	-1.294309026	1.177732227	1.075040666	-1.08594058	1.13479925	-0.299857773	1.18989673	0.994627173	0.676541252	-0.977009853	1.266075249	-0.404056201	1.173667193	1.347118003	-0.786088417	-0.537400476	1.160525877	-0.510251319	-0.630423418	-0.732521353	-0.566276732	-0.719160005	-0.430104745	-0.54681989	0.557756907	-0.667278168	0.361019572	-0.66517493	-0.544403913
SPB08	2	1	2	pf	4	4	0.98	1.36	0.74	0.74	yes	2	10.88	-0.58	-0.58	10.88	-0.302317618	0.950483125	0.940794464	1.024699973	-1.294309026	1.177732227	1.075040666	-1.08594058	1.13479925	-0.299857773	1.18989673	0.994627173	0.676541252	-0.977009853	1.266075249	-0.404056201	1.173667193	1.347118003	-0.786088417	-0.537400476	1.160525877	-0.510251319	-0.630423418	-0.732521353	-0.566276732	-0.719160005	-0.430104745	-0.54681989	0.557756907	-0.667278168	0.361019572	-0.66517493	-0.544403913
SPB09	2	1	2	pf	3	7	0.88	1.71	0.77	0.77	yes	2	10.88	-0.58	-0.58	10.88	-0.352831498	0.950483125	0.940794464	1.024699973	-1.294309026	1.177732227	1.075040666	-1.08594058	1.13479925	-0.299857773	1.18989673	0.994627173	0.676541252	-0.977009853	1.266075249	-0.404056201	1.173667193	1.347118003	-0.786088417	-0.537400476	1.160525877	-0.510251319	-0.630423418	-0.732521353	-0.566276732	-0.719160005	-0.430104745	-0.54681989	0.557756907	-0.667278168	0.361019572	-0.66517493	-0.544403913
SPB10	2	1	2	pf	3	8	0.99	2.06	0.87	0.87	yes	2	10.88	-0.58	-0.58	10.88	-0.252557676	0.950483125	0.940794464	1.024699973	-1.294309026	1.177732227	1.075040666	-1.08594058	1.13479925	-0.299857773	1.18989673	0.994627173	0.676541252	-0.977009853	1.266075249	-0.404056201	1.173667193	1.347118003	-0.786088417	-0.537400476	1.160525877	-0.510251319	-0.630423418	-0.732521353	-0.566276732	-0.719160005	-0.430104745	-0.54681989	0.557756907	-0.667278168	0.361019572	-0.66517493	-0.544403913
SPU01	3	1	3	fp	3	7	0.84	1.63	0.74	0.74	yes	1	11.01	-0.2	-0.2	11.01	0.286206789	1.077308152	1.050330689	1.290727851	-0.816899959	1.25704548	1.188935498	-1.08594058	1.228241091	0.13193742	1.025898712	1.154477969	0.956489356	-1.187093534	1.358602064	-0.720274098	1.343672634	1.287107796	-0.88608553	-0.803971845	1.12324545	-0.389083459	-0.76645637	-0.924169382	-0.713510318	-0.914177266	-0.629076681	-0.624628254	-0.05691397	-0.888455318	-1.201084345	-0.895413845	-0.221447285
SPU02	3	1	3	fp	3	6	0.95	1.71	0.8	0.8	yes	1	11.01	-0.2	-0.2	11.01	0.258311064	1.077308152	1.050330689	1.290727851	-0.816899959	1.25704548	1.188935498	-1.08594058	1.228241091	0.13193742	1.025898712	1.154477969	0.956489356	-1.187093534	1.358602064	-0.720274098	1.343672634	1.287107796	-0.88608553	-0.803971845	1.12324545	-0.389083459	-0.76645637	-0.924169382	-0.713510318	-0.914177266	-0.629076681	-0.624628254	-0.05691397	-0.888455318	-1.201084345	-0.895413845	-0.221447285
SPU03	3	1	3	fp	3	5	0.91	1.46	0.73	0.73	yes	1	11.01	-0.2	-0.2	11.01	0.194980229	1.077308152	1.050330689	1.290727851	-0.816899959	1.25704548	1.188935498	-1.08594058	1.228241091	0.13193742	1.025898712	1.154477969	0.956489356	-1.187093534	1.358602064	-0.720274098	1.343672634	1.287107796	-0.88608553	-0.803971845	1.12324545	-0.389083459	-0.76645637	-0.924169382	-0.713510318	-0.914177266	-0.629076681	-0.624628254	-0.05691397	-0.888455318	-1.201084345	-0.895413845	-0.221447285
SPU04	3	1	3	fp	3	7	0.97	1.88	0.84	0.84	yes	1	11.01	-0.2	-0.2	11.01	0.253636645	1.077308152	1.050330689	1.290727851	-0.816899959	1.25704548	1.188935498	-1.08594058	1.228241091	0.13193742	1.025898712	1.154477969	0.956489356	-1.187093534	1.358602064	-0.720274098	1.343672634	1.287107796	-0.88608553	-0.803971845	1.12324545	-0.389083459	-0.76645637	-0.924169382	-0.713510318	-0.914177266	-0.629076681	-0.624628254	-0.05691397	-0.888455318	-1.201084345	-0.895413845	-0.221447285
SPU05	3	1	3	fp	3	5	0.98	1.59	0.79	0.79	yes	1	11.01	-0.2	-0.2	11.01	0.332498614	1.077308152	1.050330689	1.290727851	-0.816899959	1.25704548	1.188935498	-1.08594058	1.228241091	0.13193742	1.025898712	1.154477969	0.956489356	-1.187093534	1.358602064	-0.720274098	1.343672634	1.287107796	-0.88608553	-0.803971845	1.12324545	-0.389083459	-0.76645637	-0.924169382	-0.713510318	-0.914177266	-0.629076681	-0.624628254	-0.05691397	-0.888455318	-1.201084345	-0.895413845	-0.221447285
SPU06	3	1	3	fp	1	11	0.97	2.34	0.9	0.9	yes	1	10.95	-0.31	-0.31	10.95	0.331593888	0.950483125	0.940794464	1.202051892	-0.816899959	1.148511555	1.131988082	-1.286627751	1.228241091	-0.083960176	1.025898712	0.994627173	0.816515304	-0.940788529	1.404865472	-0.720274098	1.287004153	1.567155426	-0.936084087	-0.587382608	1.297220775	-0.631419178	-0.531490362	-0.349225296	-0.470574901	-0.719160005	-0.46764662	-0.352298981	-0.466694555	-0.68722037	0.361019572	-0.685116884	-0.599142324
SPU07	3	1	3	fp	2	8	1	2.07	0.87	0.87	yes	1	10.95	-0.31	-0.31	10.95	-0.099357369	0.950483125	0.940794464	1.202051892	-0.816899959	1.148511555	1.131988082	-1.286627751	1.228241091	-0.083960176	1.025898712	0.994627173	0.816515304	-0.940788529	1.404865472	-0.720274098	1.287004153	1.567155426	-0.936084087	-0.587382608	1.297220775	-0.631419178	-0.531490362	-0.349225296	-0.470574901	-0.719160005	-0.46764662	-0.352298981	-0.466694555	-0.68722037	0.361019572	-0.685116884	-0.599142324
SPU08	3	1	3	fp	2	7	0.95	1.85	0.82	0.82	yes	1	10.95	-0.31	-0.31	10.95	-0.013559165	0.950483125	0.940794464	1.202051892	-0.816899959	1.148511555	1.131988082	-1.286627751	1.228241091	-0.083960176	1.025898712	0.994627173	0.816515304	-0.940788529	1.404865472	-0.720274098	1.287004153	1.567155426	-0.936084087	-0.587382608	1.297220775	-0.631419178	-0.531490362	-0.349225296	-0.470574901	-0.719160005	-0.46764662	-0.352298981	-0.466694555	-0.68722037	0.361019572	-0.685116884	-0.599142324
SPU09	3	1	3	fp	1	5	0.98	1.58	0.79	0.79	yes	1	10.95	-0.31	-0.31	10.95	0.059120508	0.950483125	0.940794464	1.202051892	-0.816899959	1.148511555	1.131988082	-1.286627751	1.228241091	-0.083960176	1.025898712	0.994627173	0.816515304	-0.940788529	1.404865472	-0.720274098	1.287004153	1.567155426	-0.936084087	-0.587382608	1.297220775	-0.631419178	-0.531490362	-0.349225296	-0.470574901	-0.719160005	-0.46764662	-0.352298981	-0.466694555	-0.68722037	0.361019572	-0.685116884	-0.599142324
SPU10	3	1	3	fp	1	8	0.99	2.07	0.87	0.87	yes	1	10.95	-0.31	-0.31	10.95	0.108428087	0.950483125	0.940794464	1.202051892	-0.816899959	1.148511555	1.131988082	-1.286627751	1.228241091	-0.083960176	1.025898712	0.994627173	0.816515304	-0.940788529	1.404865472	-0.720274098	1.287004153	1.567155426	-0.936084087	-0.587382608	1.297220775	-0.631419178	-0.531490362	-0.349225296	-0.470574901	-0.719160005	-0.46764662	-0.352298981	-0.466694555	-0.68722037	0.361019572	-0.685116884	-0.599142324
GNP01	4	2	1	c	3	7	0.94	1.84	0.83	0.83	no	3	9.22	-1.88	-1.88	9.22	-0.95945043	0.252945472	0.174040891	-0.039411537	-0.339490892	-0.066233523	0.049987176	0.118182445	0.013497155	-0.947550563	-0.286085431	0.115447797	0.256619096	-0.216362044	-0.399407417	-0.720274098	-0.186376335	-0.373174579	-0.486097078	-0.704007582	0.09182031	2.54923713	-0.865389426	-0.732521353	-0.809212149	-0.201145407	-0.388808683	-0.002161343	-0.671584848	-0.326447805	-1.201084345	-0.333413344	0.544890477
GNP02	4	2	1	c	4	4	0.95	1.32	0.72	0.72	no	3	9.15	-1.85	-1.85	9.15	-0.051256091	0.189532958	0.064504666	-0.128087497	-0.339490892	-0.195639356	-0.00696024	0.318869616	-0.079944686	-0.947550563	0.697902676	0.035522399	0.256619096	-0.158407925	-0.399407417	-0.720274098	-0.186376335	-0.653222209	-0.486097078	-0.587382608	-0.082155014	2.54923713	-0.865389426	-0.732521353	-0.809212149	-0.201145407	-0.388808683	-0.002161343	-0.671584848	-0.326447805	-1.201084345	-0.333413344	0.544890477
GNP03	4	2	1	c	3	6	0.88	1.58	0.75	0.75	no	3	9.14	-1.85	-1.85	9.14	-0.219836744	0.189532958	0.064504666	-0.128087497	-0.339490892	-0.195639356	-0.00696024	0.318869616	-0.079944686	-0.947550563	0.697902676	0.035522399	0.256619096	-0.158407925	-0.399407417	-0.720274098	-0.186376335	-0.653222209	-0.486097078	-0.587382608	-0.082155014	2.54923713	-0.865389426	-0.732521353	-0.809212149	-0.201145407	-0.388808683	-0.002161343	-0.671584848	-0.326447805	-1.201084345	-0.333413344	0.544890477
GNP04	4	2	1	c	4	2	0.79	0.54	0.36	0.36	no	3	9.12	-1.83	-1.83	9.12	0.092293803	0.189532958	0.174040891	-0.039411537	0.137918175	-0.20398812	0.049987176	0.519556787	-0.079944686	-0.947550563	0.041910605	0.115447797	0.256619096	-0.129430865	-0.260617195	-0.720274098	-0.186376335	-0.573208601	-0.486097078	-0.587382608	-0.032447779	2.54923713	-0.865389426	-0.732521353	-0.809212149	-0.201145407	-0.388808683	-0.002161343	-0.671584848	-0.326447805	-1.201084345	-0.333413344	0.544890477
GNP05	4	2	1	c	1	9	0.92	2.01	0.83	0.83	no	3	9.18	-1.85	-1.85	9.18	0.101341065	0.252945472	0.174040891	-0.039411537	-0.339490892	-0.066233523	0.049987176	0.118182445	0.013497155	-0.947550563	-0.286085431	0.115447797	0.256619096	-0.216362044	-0.399407417	-0.720274098	-0.186376335	-0.373174579	-0.486097078	-0.704007582	0.09182031	2.54923713	-0.865389426	-0.732521353	-0.809212149	-0.201145407	-0.388808683	-0.002161343	-0.671584848	-0.326447805	-1.201084345	-0.333413344	0.544890477
GNP06	4	2	1	c	4	6	0.8	1.43	0.67	0.67	no	3	9.22	-1.85	-1.85	9.22	-0.517642458	0.252945472	0.174040891	-0.039411537	-0.339490892	-0.066233523	0.049987176	0.118182445	0.013497155	-0.947550563	-0.286085431	0.115447797	0.256619096	-0.216362044	-0.399407417	-0.720274098	-0.186376335	-0.373174579	-0.486097078	-0.704007582	0.09182031	1.367850501	-0.716989842	0.417366818	-0.661978562	0.188889114	0.091727314	1.670718479	-0.05691397	0.222869216	-1.201084345	0.215896823	0.736474917
GNP07	4	2	1	c	2	8	0.94	1.95	0.84	0.84	no	3	9.23	-1.84	-1.84	9.23	-0.429582439	0.252945472	0.174040891	-0.039411537	-0.339490892	-0.066233523	0.049987176	0.118182445	0.013497155	-0.947550563	-0.286085431	0.115447797	0.256619096	-0.216362044	-0.399407417	-0.720274098	-0.186376335	-0.373174579	-0.486097078	-0.704007582	0.09182031	1.367850501	-0.716989842	0.417366818	-0.661978562	0.188889114	0.091727314	1.670718479	-0.05691397	0.222869216	-1.201084345	0.215896823	0.736474917
GNP08	4	2	1	c	3	6	0.98	1.76	0.82	0.79	no	3	9.24	-1.83	-1.83	9.24	-0.597107578	0.3797705	0.502649565	0.049264422	0.137918175	0.000556584	0.220829425	0.720243957	0.013497155	-0.51575537	0.36990664	0.355223991	0.5365672	-0.230850573	-0.306880602	-0.720274098	-0.129707855	-0.333167775	-0.586094191	-0.737329003	0.116673928	-0.2679156	0.123941134	-0.924169382	0.199337916	-0.493671298	-0.430104745	-0.469011527	-0.466694555	-0.53674739	0.361019572	-0.534645782	-0.265238014
GNP09	4	2	1	c	3	9	0.95	2.09	0.86	0.86	no	3	9.26	-1.81	-1.81	9.26	-0.761466175	0.3797705	0.502649565	0.049264422	0.137918175	0.000556584	0.220829425	0.720243957	0.013497155	-0.51575537	0.36990664	0.355223991	0.5365672	-0.230850573	-0.306880602	-0.720274098	-0.129707855	-0.333167775	-0.586094191	-0.737329003	0.116673928	-0.2679156	0.123941134	-0.924169382	0.199337916	-0.493671298	-0.430104745	-0.469011527	-0.466694555	-0.53674739	0.361019572	-0.534645782	-0.265238014
GNP10	4	2	1	c	3	12	0.96	2.38	0.9	0.89	no	3	9.26	-1.8	-1.8	9.26	-1.022328902	0.3797705	0.502649565	0.049264422	0.137918175	0.000556584	0.220829425	0.720243957	0.013497155	-0.51575537	0.36990664	0.355223991	0.5365672	-0.230850573	-0.306880602	-0.720274098	-0.129707855	-0.333167775	-0.586094191	-0.737329003	0.116673928	-0.2679156	0.123941134	-0.924169382	0.199337916	-0.493671298	-0.430104745	-0.469011527	-0.466694555	-0.53674739	0.361019572	-0.534645782	-0.265238014
GPB01	5	2	2	pf	1	7	0.99	1.93	0.85	0.85	yes	2	9.28	-1.85	-1.85	9.28	0.02941533	0.252945472	0.174040891	-0.039411537	-0.339490892	-0.066233523	0.049987176	0.118182445	0.013497155	-0.947550563	-0.286085431	0.115447797	0.256619096	-0.216362044	-0.399407417	-0.720274098	-0.186376335	-0.373174579	-0.486097078	-0.704007582	0.09182031	-0.389083459	-0.39545741	-0.732521353	-0.330702994	-0.265135446	-0.430104745	-0.157778071	-0.05691397	-0.384461484	0.361019572	-0.382361775	-0.035336686
GPB02	5	2	2	pf	1	7	0.98	1.9	0.84	0.84	yes	2	9.29	-1.85	-1.85	9.29	-1.036653734	0.252945472	0.174040891	-0.039411537	-0.339490892	-0.066233523	0.049987176	0.118182445	0.013497155	-0.947550563	-0.286085431	0.115447797	0.256619096	-0.216362044	-0.399407417	-0.720274098	-0.186376335	-0.373174579	-0.486097078	-0.704007582	0.09182031	-0.389083459	-0.39545741	-0.732521353	-0.330702994	-0.265135446	-0.430104745	-0.157778071	-0.05691397	-0.384461484	0.361019572	-0.382361775	-0.035336686
GPB03	5	2	2	pf	1	7	0.93	1.82	0.82	0.82	yes	2	9.3	-1.86	-1.86	9.3	-1.269771524	0.252945472	0.174040891	-0.039411537	-0.339490892	-0.066233523	0.049987176	0.118182445	0.013497155	-0.947550563	-0.286085431	0.115447797	0.256619096	-0.216362044	-0.399407417	-0.720274098	-0.186376335	-0.373174579	-0.486097078	-0.704007582	0.09182031	-0.389083459	-0.39545741	-0.732521353	-0.330702994	-0.265135446	-0.430104745	-0.157778071	-0.05691397	-0.384461484	0.361019572	-0.382361775	-0.035336686
GPB04	5	2	2	pf	1	8	0.99	2.05	0.87	0.87	yes	2	9.3	-1.86	-1.86	9.3	-1.25424039	0.252945472	0.174040891	-0.039411537	-0.339490892	-0.066233523	0.049987176	0.118182445	0.013497155	-0.947550563	-0.286085431	0.115447797	0.256619096	-0.216362044	-0.399407417	-0.720274098	-0.186376335	-0.373174579	-0.486097078	-0.704007582	0.09182031	-0.389083459	-0.39545741	-0.732521353	-0.330702994	-0.265135446	-0.430104745	-0.157778071	-0.05691397	-0.384461484	0.361019572	-0.382361775	-0.035336686
GPB05	5	2	2	pf	1	6	0.68	1.23	0.56	0.56	yes	2	9.28	-1.85	-1.85	9.28	-1.035749008	0.252945472	0.174040891	-0.039411537	-0.339490892	-0.066233523	0.049987176	0.118182445	0.013497155	-0.947550563	-0.286085431	0.115447797	0.256619096	-0.216362044	-0.399407417	-0.720274098	-0.186376335	-0.373174579	-0.486097078	-0.704007582	0.09182031	-0.389083459	-0.39545741	-0.732521353	-0.330702994	-0.265135446	-0.430104745	-0.157778071	-0.05691397	-0.384461484	0.361019572	-0.382361775	-0.035336686
GPB06	5	2	2	pf	1	11	0.92	2.21	0.86	0.86	yes	2	9.32	-1.86	-1.86	9.32	-1.231773022	0.252945472	0.174040891	-0.039411537	-0.339490892	-0.066233523	0.049987176	0.118182445	0.013497155	-0.947550563	-0.286085431	0.115447797	0.256619096	-0.216362044	-0.399407417	-0.720274098	-0.186376335	-0.373174579	-0.486097078	-0.704007582	0.09182031	-0.389083459	-0.39545741	-0.732521353	-0.330702994	-0.265135446	-0.430104745	-0.157778071	-0.05691397	-0.384461484	0.361019572	-0.382361775	-0.035336686
GPB07	5	2	2	pf	1	10	0.95	2.18	0.87	0.87	yes	2	9.33	-1.87	-1.87	9.33	-1.237955318	0.252945472	0.174040891	-0.039411537	-0.339490892	-0.066233523	0.049987176	0.118182445	0.013497155	-0.947550563	-0.286085431	0.115447797	0.256619096	-0.216362044	-0.399407417	-0.720274098	-0.186376335	-0.373174579	-0.486097078	-0.704007582	0.09182031	-0.389083459	-0.39545741	-0.732521353	-0.330702994	-0.265135446	-0.430104745	-0.157778071	-0.05691397	-0.384461484	0.361019572	-0.382361775	-0.035336686
GPB08	5	2	2	pf	2	9	0.93	2.05	0.85	0.85	yes	2	9.34	-1.87	-1.87	9.34	-1.076160112	0.443183014	0.502649565	0.049264422	-0.339490892	-0.003617797	0.220829425	0.519556787	0.060218075	-0.51575537	0.36990664	0.355223991	0.5365672	-0.252583368	-0.445670825	-0.404056201	-0.073039375	-0.113130352	-0.486097078	-0.820632556	0.253368826	-0.389083459	-0.39545741	-0.732521353	-0.330702994	-0.265135446	-0.430104745	-0.157778071	-0.05691397	-0.384461484	0.361019572	-0.382361775	-0.035336686
GPB09	5	2	2	pf	2	8	0.96	1.99	0.85	0.85	yes	2	9.32	-1.86	-1.86	9.32	-1.251375424	0.252945472	0.174040891	-0.039411537	-0.339490892	-0.066233523	0.049987176	0.118182445	0.013497155	-0.947550563	-0.286085431	0.115447797	0.256619096	-0.216362044	-0.399407417	-0.720274098	-0.186376335	-0.373174579	-0.486097078	-0.704007582	0.09182031	-0.389083459	-0.39545741	-0.732521353	-0.330702994	-0.265135446	-0.430104745	-0.157778071	-0.05691397	-0.384461484	0.361019572	-0.382361775	-0.035336686
GPB10	5	2	2	pf	2	9	0.95	2.08	0.86	0.86	yes	2	9.3	-1.86	-1.86	9.3	-1.366577229	0.252945472	0.174040891	-0.039411537	-0.339490892	-0.066233523	0.049987176	0.118182445	0.013497155	-0.947550563	-0.286085431	0.115447797	0.256619096	-0.216362044	-0.399407417	-0.720274098	-0.186376335	-0.373174579	-0.486097078	-0.704007582	0.09182031	-0.389083459	-0.39545741	-0.732521353	-0.330702994	-0.265135446	-0.430104745	-0.157778071	-0.05691397	-0.384461484	0.361019572	-0.382361775	-0.035336686
GPU01	6	2	3	fp	1	13	0.93	2.38	0.89	0.89	yes	1	9.3	-1.84	-1.84	9.3	-1.148236635	0.252945472	0.174040891	-0.039411537	-0.339490892	-0.066233523	0.049987176	0.118182445	0.013497155	-0.947550563	-0.286085431	0.115447797	0.256619096	-0.216362044	-0.399407417	-0.720274098	-0.186376335	-0.373174579	-0.486097078	-0.704007582	0.09182031	-0.298207565	-0.160491402	-0.349225296	-0.087767577	-0.265135446	-0.148540684	0.036742838	-0.466694555	-0.243053142	0.361019572	-0.240955197	0.112457025
GPU02	6	2	3	fp	1	10	0.96	2.21	0.88	0.88	yes	1	9.29	-1.85	-1.85	9.29	-1.029265137	0.252945472	0.174040891	-0.039411537	-0.339490892	-0.066233523	0.049987176	0.118182445	0.013497155	-0.947550563	-0.286085431	0.115447797	0.256619096	-0.216362044	-0.399407417	-0.720274098	-0.186376335	-0.373174579	-0.486097078	-0.704007582	0.09182031	-0.298207565	-0.160491402	-0.349225296	-0.087767577	-0.265135446	-0.148540684	0.036742838	-0.466694555	-0.243053142	0.361019572	-0.240955197	0.112457025
GPU03	6	2	3	fp	1	6	0.92	1.65	0.77	0.77	yes	1	9.29	-1.85	-1.85	9.29	-1.265097105	0.252945472	0.174040891	-0.039411537	-0.339490892	-0.066233523	0.049987176	0.118182445	0.013497155	-0.947550563	-0.286085431	0.115447797	0.256619096	-0.216362044	-0.399407417	-0.720274098	-0.186376335	-0.373174579	-0.486097078	-0.704007582	0.09182031	-0.298207565	-0.160491402	-0.349225296	-0.087767577	-0.265135446	-0.148540684	0.036742838	-0.466694555	-0.243053142	0.361019572	-0.240955197	0.112457025
GPU04	6	2	3	fp	1	8	0.89	1.85	0.8	0.8	yes	1	9.3	-1.85	-1.85	9.3	-1.180354415	0.252945472	0.174040891	-0.039411537	-0.339490892	-0.066233523	0.049987176	0.118182445	0.013497155	-0.947550563	-0.286085431	0.115447797	0.256619096	-0.216362044	-0.399407417	-0.720274098	-0.186376335	-0.373174579	-0.486097078	-0.704007582	0.09182031	-0.298207565	-0.160491402	-0.349225296	-0.087767577	-0.265135446	-0.148540684	0.036742838	-0.466694555	-0.243053142	0.361019572	-0.240955197	0.112457025
GPU05	6	2	3	fp	1	8	0.89	1.84	0.79	0.79	yes	1	9.26	-1.84	-1.84	9.26	-1.157585472	0.252945472	0.174040891	-0.039411537	-0.339490892	-0.066233523	0.049987176	0.118182445	0.013497155	-0.947550563	-0.286085431	0.115447797	0.256619096	-0.216362044	-0.399407417	-0.720274098	-0.186376335	-0.373174579	-0.486097078	-0.704007582	0.09182031	-0.298207565	-0.160491402	-0.349225296	-0.087767577	-0.265135446	-0.148540684	0.036742838	-0.466694555	-0.243053142	0.361019572	-0.240955197	0.112457025
GPU06	6	2	3	fp	1	13	0.86	2.19	0.84	0.84	yes	1	9.26	-1.84	-1.84	9.26	-1.020670237	0.252945472	0.174040891	-0.039411537	-0.339490892	-0.066233523	0.049987176	0.118182445	0.013497155	-0.947550563	-0.286085431	0.115447797	0.256619096	-0.216362044	-0.399407417	-0.720274098	-0.186376335	-0.373174579	-0.486097078	-0.704007582	0.09182031	-0.298207565	-0.160491402	-0.349225296	-0.087767577	-0.265135446	-0.148540684	0.036742838	-0.466694555	-0.243053142	0.361019572	-0.240955197	0.112457025
GPU07	6	2	3	fp	1	7	0.99	1.92	0.85	0.85	yes	1	9.26	-1.85	-1.85	9.26	-0.85570849	0.252945472	0.174040891	-0.039411537	-0.339490892	-0.066233523	0.049987176	0.118182445	0.013497155	-0.947550563	-0.286085431	0.115447797	0.256619096	-0.216362044	-0.399407417	-0.720274098	-0.186376335	-0.373174579	-0.486097078	-0.704007582	0.09182031	-0.298207565	-0.160491402	-0.349225296	-0.087767577	-0.265135446	-0.148540684	0.036742838	-0.466694555	-0.243053142	0.361019572	-0.240955197	0.112457025
GPU08	6	2	3	fp	1	10	0.84	1.93	0.79	0.79	yes	1	9.26	-1.85	-1.85	9.26	-0.761466175	0.252945472	0.174040891	-0.039411537	-0.339490892	-0.066233523	0.049987176	0.118182445	0.013497155	-0.947550563	-0.286085431	0.115447797	0.256619096	-0.216362044	-0.399407417	-0.720274098	-0.186376335	-0.373174579	-0.486097078	-0.704007582	0.09182031	-0.298207565	-0.160491402	-0.349225296	-0.087767577	-0.265135446	-0.148540684	0.036742838	-0.466694555	-0.243053142	0.361019572	-0.240955197	0.112457025
GPU09	6	2	3	fp	1	5	0.96	1.54	0.77	0.77	yes	1	9.26	-1.85	-1.85	9.26	-0.837764753	0.252945472	0.174040891	-0.039411537	-0.339490892	-0.066233523	0.049987176	0.118182445	0.013497155	-0.947550563	-0.286085431	0.115447797	0.256619096	-0.216362044	-0.399407417	-0.720274098	-0.186376335	-0.373174579	-0.486097078	-0.704007582	0.09182031	-0.298207565	-0.160491402	-0.349225296	-0.087767577	-0.265135446	-0.148540684	0.036742838	-0.466694555	-0.243053142	0.361019572	-0.240955197	0.112457025
GPU10	6	2	3	fp	1	7	0.98	1.92	0.85	0.85	yes	1	9.25	-1.85	-1.85	9.25	-0.529554687	0.252945472	0.174040891	-0.039411537	-0.339490892	-0.066233523	0.049987176	0.118182445	0.013497155	-0.947550563	-0.286085431	0.115447797	0.256619096	-0.216362044	-0.399407417	-0.720274098	-0.186376335	-0.373174579	-0.486097078	-0.704007582	0.09182031	-0.298207565	-0.160491402	-0.349225296	-0.087767577	-0.265135446	-0.148540684	0.036742838	-0.466694555	-0.243053142	0.361019572	-0.240955197	0.112457025
TNP01	7	3	1	c	4	9	0.99	2.17	0.88	0.88	no	3	7.86	-2.07	-2.07	7.86	0.341847452	-0.825067264	-0.592712683	-1.192199007	0.615327242	-0.788401559	-0.804224065	1.924366982	-1.10780494	2.72270858	0.041910605	-0.603880784	-0.443251165	1.065872835	-0.908304899	0.860815385	-1.03640354	-1.113300458	1.063858176	1.228634846	-1.287555479	2.034273727	-0.012091818	0.225718789	0.05210433	0.481415005	-0.069702747	0.309072112	-0.87647514	0.2482502	-1.201084345	0.241277491	0.741948758
TNP02	7	3	1	c	4	10	0.94	2.16	0.87	0.87	no	3	7.86	-2.06	-2.06	7.86	0.384520372	-0.825067264	-0.592712683	-1.192199007	0.615327242	-0.788401559	-0.804224065	1.924366982	-1.10780494	2.72270858	0.041910605	-0.603880784	-0.443251165	1.065872835	-0.908304899	0.860815385	-1.03640354	-1.113300458	1.063858176	1.228634846	-1.287555479	2.034273727	-0.012091818	0.225718789	0.05210433	0.481415005	-0.069702747	0.309072112	-0.87647514	0.2482502	-1.201084345	0.241277491	0.741948758
TNP03	7	3	1	c	2	4	0.9	1.24	0.68	0.68	no	3	7.93	-2.04	-2.04	7.93	-0.697833764	-0.825067264	-0.592712683	-1.192199007	0.615327242	-0.788401559	-0.804224065	1.924366982	-1.10780494	2.72270858	0.041910605	-0.603880784	-0.443251165	1.065872835	-0.908304899	0.860815385	-1.03640354	-1.113300458	1.063858176	1.228634846	-1.287555479	-1.570470088	-0.345990882	-0.157577268	-0.279171239	-0.362644076	-0.268674684	-0.313394799	-0.05691397	-0.373583919	1.923123489	-0.362419822	-0.549877754
TNP04	7	3	1	c	2	12	0.98	2.44	0.91	0.91	no	3	7.93	-2.04	-2.04	7.93	-0.360220096	-0.825067264	-0.592712683	-1.192199007	0.615327242	-0.788401559	-0.804224065	1.924366982	-1.10780494	2.72270858	0.041910605	-0.603880784	-0.443251165	1.065872835	-0.908304899	0.860815385	-1.03640354	-1.113300458	1.063858176	1.228634846	-1.287555479	-1.570470088	-0.345990882	-0.157577268	-0.279171239	-0.362644076	-0.268674684	-0.313394799	-0.05691397	-0.373583919	1.923123489	-0.362419822	-0.549877754
TNP05	7	3	1	c	3	3	0.94	1.03	0.62	0.62	no	3	7.93	-2.04	-2.04	7.93	-0.176862248	-0.825067264	-0.592712683	-1.192199007	0.615327242	-0.788401559	-0.804224065	1.924366982	-1.10780494	2.72270858	0.041910605	-0.603880784	-0.443251165	1.065872835	-0.908304899	0.860815385	-1.03640354	-1.113300458	1.063858176	1.228634846	-1.287555479	-1.570470088	-0.345990882	-0.157577268	-0.279171239	-0.362644076	-0.268674684	-0.313394799	-0.05691397	-0.373583919	1.923123489	-0.362419822	-0.549877754
TNP06	7	3	1	c	4	2	1	0.69	0.5	0.67	no	3	7.93	-2.03	-2.03	7.93	-0.457478165	-0.825067264	-0.592712683	-1.192199007	0.615327242	-0.788401559	-0.804224065	1.924366982	-1.10780494	2.72270858	0.041910605	-0.603880784	-0.443251165	1.065872835	-0.908304899	0.860815385	-1.03640354	-1.113300458	1.063858176	1.228634846	-1.287555479	0.54996745	-0.95195585	-0.732521353	-0.90491398	-0.978167304	-0.587780619	-0.858053346	-0.05691397	-0.917462157	-1.201084345	-0.924420323	-0.325450267
TNP07	7	3	1	c	1	7	0.92	1.78	0.81	0.81	no	3	7.84	-2	-2	7.84	0.504396596	-1.395779889	-1.249930032	-1.014847089	1.092736309	-0.934504919	-1.088961146	0.519556787	-1.014363099	1.211425403	-0.942077503	-1.163358569	-1.283095478	1.522261521	-0.306880602	1.177033282	-1.03640354	-0.733235818	1.163855289	1.361920531	-0.939604829	0.186463872	-0.160491402	0.225718789	-0.087767577	-0.006128147	-0.268674684	0.27016793	-0.671584848	-0.137903349	-0.263821995	-0.139432526	0.375201401
TNP08	7	3	1	c	1	5	0.98	1.57	0.78	0.78	no	3	7.84	-2	-2	7.84	1.943665227	-1.395779889	-1.249930032	-1.014847089	1.092736309	-0.934504919	-1.088961146	0.519556787	-1.014363099	1.211425403	-0.942077503	-1.163358569	-1.283095478	1.522261521	-0.306880602	1.177033282	-1.03640354	-0.733235818	1.163855289	1.361920531	-0.939604829	0.186463872	-0.160491402	0.225718789	-0.087767577	-0.006128147	-0.268674684	0.27016793	-0.671584848	-0.137903349	-0.263821995	-0.139432526	0.375201401
TNP09	7	3	1	c	4	2	0.69	0.48	0.3	0.3	no	3	7.82	-2.03	-2.03	7.82	0.91257891	-1.395779889	-1.469002482	-1.546902844	0.615327242	-0.784227178	-1.373698226	1.121618299	-1.388130464	0.995527807	-1.270073539	-1.323209365	-1.563043582	1.225246662	-1.139621936	1.177033282	-1.093072021	-1.053290251	1.413848071	1.511866926	-1.424250377	0.186463872	-0.160491402	0.225718789	-0.087767577	-0.006128147	-0.268674684	0.27016793	-0.671584848	-0.137903349	-0.263821995	-0.139432526	0.375201401
TNP10	7	3	1	c	4	3	0.94	1.03	0.63	0.63	no	3	7.82	-2.03	-2.03	7.82	0.962188064	-1.395779889	-1.469002482	-1.546902844	0.615327242	-0.784227178	-1.373698226	1.121618299	-1.388130464	0.995527807	-1.270073539	-1.323209365	-1.563043582	1.225246662	-1.139621936	1.177033282	-1.093072021	-1.053290251	1.413848071	1.511866926	-1.424250377	0.186463872	-0.160491402	0.225718789	-0.087767577	-0.006128147	-0.268674684	0.27016793	-0.671584848	-0.137903349	-0.263821995	-0.139432526	0.375201401
TPB01	8	3	2	pf	1	13	0.96	2.45	0.9	0.89	yes	2	7.67	-1.86	-1.86	7.67	2.843113878	-2.093317541	-2.454828505	-1.458226885	1.092736309	-1.27680422	-1.943172387	-0.684566238	-1.434851384	-1.16344816	-2.746055701	-2.202388741	-2.682836	1.442574608	-1.139621936	1.493251179	-1.206408981	-0.933269839	1.663840854	1.661813321	-1.349689524	-0.631419178	1.33587107	0.992310903	1.450823398	0.773940895	-0.11099881	-0.54681989	-0.261804263	0.367903413	-1.201084345	0.360929211	0.769317964
TPB02	8	3	2	pf	1	17	0.94	2.66	0.92	0.92	yes	2	7.66	-1.86	-1.86	7.66	2.234534707	-2.093317541	-2.454828505	-1.458226885	1.092736309	-1.27680422	-1.943172387	-0.684566238	-1.434851384	-1.16344816	-2.746055701	-2.202388741	-2.682836	1.442574608	-1.139621936	1.493251179	-1.206408981	-0.933269839	1.663840854	1.661813321	-1.349689524	-0.631419178	1.33587107	0.992310903	1.450823398	0.773940895	-0.11099881	-0.54681989	-0.261804263	0.367903413	-1.201084345	0.360929211	0.769317964
TPB03	8	3	2	pf	1	15	0.93	2.52	0.91	0.87	yes	2	7.66	-1.86	-1.86	7.66	2.234534707	-2.093317541	-2.454828505	-1.458226885	1.092736309	-1.27680422	-1.943172387	-0.684566238	-1.434851384	-1.16344816	-2.746055701	-2.202388741	-2.682836	1.442574608	-1.139621936	1.493251179	-1.206408981	-0.933269839	1.663840854	1.661813321	-1.349689524	-0.631419178	1.33587107	0.992310903	1.450823398	0.773940895	-0.11099881	-0.54681989	-0.261804263	0.367903413	-1.201084345	0.360929211	0.769317964
TPB04	8	3	2	pf	1	11	0.92	2.21	0.87	0.86	yes	2	7.66	-1.86	-1.86	7.66	2.369942065	-2.093317541	-2.454828505	-1.458226885	1.092736309	-1.27680422	-1.943172387	-0.684566238	-1.434851384	-1.16344816	-2.746055701	-2.202388741	-2.682836	1.442574608	-1.139621936	1.493251179	-1.206408981	-0.933269839	1.663840854	1.661813321	-1.349689524	-0.631419178	1.33587107	0.992310903	1.450823398	0.773940895	-0.11099881	-0.54681989	-0.261804263	0.367903413	-1.201084345	0.360929211	0.769317964
TPB05	8	3	2	pf	1	9	0.95	2.09	0.86	0.86	yes	2	7.3	-1.16	-1.16	7.3	-0.444058059	-1.015304805	-0.702248908	-0.748819211	3.002372577	-1.986449111	-1.088961146	1.32230547	-1.201246781	0.13193742	-0.286085431	-1.083433171	-0.303277113	1.370131959	-1.232148751	2.125686972	-1.263077462	-0.893263035	1.86383508	1.34525982	-1.287555479	-1.055506686	0.878305686	0.417366818	-0.16138437	-0.682594269	1.045290932	-1.285999347	3.426221003	0.222869216	-1.513505129	0.214083919	0.802161011
TPB06	8	3	2	pf	1	10	0.94	2.16	0.87	0.87	yes	2	7.31	-1.16	-1.16	7.31	-0.612035561	-1.015304805	-0.702248908	-0.748819211	3.002372577	-1.986449111	-1.088961146	1.32230547	-1.201246781	0.13193742	-0.286085431	-1.083433171	-0.303277113	1.370131959	-1.232148751	2.125686972	-1.263077462	-0.893263035	1.86383508	1.34525982	-1.287555479	-1.055506686	0.878305686	0.417366818	-0.16138437	-0.682594269	1.045290932	-1.285999347	3.426221003	0.222869216	-1.513505129	0.214083919	0.802161011
TPB07	8	3	2	pf	1	9	0.95	2.09	0.86	0.86	yes	2	7.31	-1.17	-1.17	7.31	-0.537848011	-0.825067264	-0.483176458	-0.92617113	2.52496351	-1.919659004	-1.032013729	1.723679812	-1.247967702	0.563732613	-0.122087413	-0.923582375	-0.023329009	1.246979457	-1.370938973	1.809469076	-1.206408981	-0.973276643	1.713839411	1.34525982	-1.449103995	-1.055506686	0.878305686	0.417366818	-0.16138437	-0.682594269	1.045290932	-1.285999347	3.426221003	0.222869216	-1.513505129	0.214083919	0.802161011
TPB08	8	3	2	pf	1	7	0.96	1.87	0.83	0.8	yes	2	7.33	-1.16	-1.16	7.33	-0.727991305	-1.015304805	-0.702248908	-0.748819211	3.002372577	-1.986449111	-1.088961146	1.32230547	-1.201246781	0.13193742	-0.286085431	-1.083433171	-0.303277113	1.370131959	-1.232148751	2.125686972	-1.263077462	-0.893263035	1.86383508	1.34525982	-1.287555479	-1.055506686	0.878305686	0.417366818	-0.16138437	-0.682594269	1.045290932	-1.285999347	3.426221003	0.222869216	-1.513505129	0.214083919	0.802161011
TPB09	8	3	2	pf	1	8	0.88	1.82	0.8	0.8	yes	2	7.34	-1.15	-1.15	7.34	-0.924467683	-0.634829722	-0.154567784	-0.660143252	2.047554443	-1.710939918	-0.690329233	1.723679812	-0.967642178	0.995527807	0.36990664	-0.603880784	0.396593148	1.181781073	-1.185885343	1.809469076	-1.149740501	-1.013283447	1.263852402	1.06202774	-1.101153345	-1.055506686	0.878305686	0.417366818	-0.16138437	-0.682594269	1.045290932	-1.285999347	3.426221003	0.222869216	-1.513505129	0.214083919	0.802161011
TPB10	8	3	2	pf	1	7	0.91	1.77	0.81	0.81	yes	2	7.34	-1.14	-1.14	7.34	-0.849224618	-0.634829722	-0.154567784	-0.660143252	2.047554443	-1.710939918	-0.690329233	1.723679812	-0.967642178	0.995527807	0.36990664	-0.603880784	0.396593148	1.181781073	-1.185885343	1.809469076	-1.149740501	-1.013283447	1.263852402	1.06202774	-1.101153345	-1.055506686	0.878305686	0.417366818	-0.16138437	-0.682594269	1.045290932	-1.285999347	3.426221003	0.222869216	-1.513505129	0.214083919	0.802161011
TPU01	9	3	3	fp	0	8	0.92	1.92	0.84	0.61	yes	1	7.7	-1.7	-1.7	7.7	1.674810751	-1.522604916	-1.469002482	-1.014847089	1.092736309	-1.164095914	-1.31675081	0.118182445	-1.10780494	0.563732613	-1.270073539	-1.48306016	-1.563043582	1.507772991	-0.538197639	1.493251179	-1.093072021	-0.833252828	1.213853845	1.411902663	-1.001738874	-0.358791495	-1.001422378	0.609014846	-0.956445735	0.188889114	-0.34751262	-0.041065525	-0.261804263	-0.070825033	0.361019572	-0.068729237	0.249303054
TPU02	9	3	3	fp	0	18	0.93	2.7	0.92	0.8	yes	1	7.7	-1.7	-1.7	7.7	1.614646458	-1.522604916	-1.469002482	-1.014847089	1.092736309	-1.164095914	-1.31675081	0.118182445	-1.10780494	0.563732613	-1.270073539	-1.48306016	-1.563043582	1.507772991	-0.538197639	1.493251179	-1.093072021	-0.833252828	1.213853845	1.411902663	-1.001738874	-0.358791495	-1.001422378	0.609014846	-0.956445735	0.188889114	-0.34751262	-0.041065525	-0.261804263	-0.070825033	0.361019572	-0.068729237	0.249303054
TPU03	9	3	3	fp	0	16	0.9	2.49	0.89	0.88	yes	1	7.72	-1.69	-1.69	7.72	2.36436292	-1.522604916	-1.469002482	-1.014847089	1.092736309	-1.164095914	-1.31675081	0.118182445	-1.10780494	0.563732613	-1.270073539	-1.48306016	-1.563043582	1.507772991	-0.538197639	1.493251179	-1.093072021	-0.833252828	1.213853845	1.411902663	-1.001738874	-0.358791495	-1.001422378	0.609014846	-0.956445735	0.188889114	-0.34751262	-0.041065525	-0.261804263	-0.070825033	0.361019572	-0.068729237	0.249303054
TPU04	9	3	3	fp	0	17	0.9	2.55	0.89	0.89	yes	1	7.71	-1.7	-1.7	7.71	1.913658474	-1.522604916	-1.469002482	-1.014847089	1.092736309	-1.164095914	-1.31675081	0.118182445	-1.10780494	0.563732613	-1.270073539	-1.48306016	-1.563043582	1.507772991	-0.538197639	1.493251179	-1.093072021	-0.833252828	1.213853845	1.411902663	-1.001738874	-0.358791495	-1.001422378	0.609014846	-0.956445735	0.188889114	-0.34751262	-0.041065525	-0.261804263	-0.070825033	0.361019572	-0.068729237	0.249303054
TPU05	9	3	3	fp	0	19	0.77	2.28	0.8	0.8	yes	1	7.71	-1.7	-1.7	7.71	1.872342643	-1.522604916	-1.469002482	-1.014847089	1.092736309	-1.164095914	-1.31675081	0.118182445	-1.10780494	0.563732613	-1.270073539	-1.48306016	-1.563043582	1.507772991	-0.538197639	1.493251179	-1.093072021	-0.833252828	1.213853845	1.411902663	-1.001738874	1.337558536	2.646734061	2.908791188	2.798010711	2.395021873	0.00913519	3.11017321	-0.466694555	1.560809682	0.361019572	1.562885122	0.720053393
TPU06	9	3	3	fp	0	23	0.93	2.91	0.93	0.93	yes	1	7.81	-2.04	-2.04	7.81	0.605122782	-1.395779889	-1.469002482	-1.546902844	0.615327242	-0.784227178	-1.373698226	1.121618299	-1.388130464	0.995527807	-1.270073539	-1.323209365	-1.563043582	1.225246662	-1.139621936	1.177033282	-1.093072021	-1.053290251	1.413848071	1.511866926	-1.424250377	1.337558536	2.646734061	2.908791188	2.798010711	2.395021873	0.00913519	3.11017321	-0.466694555	1.560809682	0.361019572	1.562885122	0.720053393
TPU07	9	3	3	fp	0	19	0.97	2.86	0.94	0.94	yes	1	7.81	-2.04	-2.04	7.81	0.821503137	-1.395779889	-1.469002482	-1.546902844	0.615327242	-0.784227178	-1.373698226	1.121618299	-1.388130464	0.995527807	-1.270073539	-1.323209365	-1.563043582	1.225246662	-1.139621936	1.177033282	-1.093072021	-1.053290251	1.413848071	1.511866926	-1.424250377	1.337558536	2.646734061	2.908791188	2.798010711	2.395021873	0.00913519	3.11017321	-0.466694555	1.560809682	0.361019572	1.562885122	0.720053393
TPU08	9	3	3	fp	0	22	0.9	2.78	0.91	0.91	yes	1	7.81	-2.04	-2.04	7.81	0.806575154	-1.395779889	-1.469002482	-1.546902844	0.615327242	-0.784227178	-1.373698226	1.121618299	-1.388130464	0.995527807	-1.270073539	-1.323209365	-1.563043582	1.225246662	-1.139621936	1.177033282	-1.093072021	-1.053290251	1.413848071	1.511866926	-1.424250377	1.337558536	2.646734061	2.908791188	2.798010711	2.395021873	0.00913519	3.11017321	-0.466694555	1.560809682	0.361019572	1.562885122	0.720053393
TPU09	9	3	3	fp	0	15	0.94	2.55	0.91	0.9	yes	1	7.81	-2.04	-2.04	7.81	0.903230072	-1.395779889	-1.469002482	-1.546902844	0.615327242	-0.784227178	-1.373698226	1.121618299	-1.388130464	0.995527807	-1.270073539	-1.323209365	-1.563043582	1.225246662	-1.139621936	1.177033282	-1.093072021	-1.053290251	1.413848071	1.511866926	-1.424250377	1.337558536	2.646734061	2.908791188	2.798010711	2.395021873	0.00913519	3.11017321	-0.466694555	1.560809682	0.361019572	1.562885122	0.720053393
TPU10	9	3	3	fp	0	16	0.81	2.24	0.84	0.75	yes	1	7.81	-2.04	-2.04	7.81	0.903230072	-1.395779889	-1.469002482	-1.546902844	0.615327242	-0.784227178	-1.373698226	1.121618299	-1.388130464	0.995527807	-1.270073539	-1.323209365	-1.563043582	1.225246662	-1.139621936	1.177033282	-1.093072021	-1.053290251	1.413848071	1.511866926	-1.424250377	1.337558536	2.646734061	2.908791188	2.798010711	2.395021873	0.00913519	3.11017321	-0.466694555	1.560809682	0.361019572	1.562885122	0.720053393
[truncated: 4 more columns]
