# Supplementary material for: Woody and Herbaceous Species Diversity Respond Differently to Environmental Variables in Semiarid Areas in Ghana
Source: Ecol Evol. 2025 Apr 15;15(4):e71253. doi: 10.1002/ece3.71253 (PMC12000683; doi:10.1002/ece3.71253)
Supplement: Supplementary file 1 — Data S1. [file ECE3-15-e71253-s001.zip › ece371253-sup-0002-supinfo_Meta-Data_Guuroh et al.csv]

Variable	Meaning
Plot	Plot code
site	The location where data was collected
climzone	One of three climatic zones
landuse	Code for land use type: 1=nonprotected; 2=protected burned; 3=protected unburned
gp	Grazing pressure from 0 (ungrazed) to 4 (extreme)
sr	species richness
se	species evenness
shan	shannon weiner index
simp	simpson's diversity index
fd	functional diversity
protection status	protection status of plot
fire	fire occurrence
Lat	latitude
Lon	longitude
Elevation	Elevation of plot
A	Aridity index calculated according to UNEP formular
MAT	Mean annual temperature
MDR	Mean diurnal range
Iso	Isothermality
TS	Temperature seasonality
MaTWaM	Maximum temperature of the warmest month
MiTCM	Minimum temperature of the coldest month
TAR	Temperature annual range
MTWeQ	Mean temperature of the wettest quarter
MTDQ	Mean temperature of the driest quarter
MTWaQ	Mean temperature of the warmest quarter
MTCQ	Mean temperature of the coldest quarter
AP	annual precipitation
PWM	precipitation of the wettest month
PDM	Precipitation of the driest month
PS	Precipitation seasonality
PWeQ	precipitation of the wettest quarter
PDQ	precipitation of the driest quarter
PWaQ	Precipitation of the warmest quarter
PCQ	Precipitation of the coldest quarter
ph	Soil Ph
oc	Soil organic carbon
totalN	Soil Total nitrogen
om	Soil organic matter
ca	Soil calcium
mg	Soil magnesium
k	Soil potassium
na	Soil sodium
exbases	Soil exchangeable bases
cec	Soil cation exchange capacity
basesatu	Soil base saturation
sand	Soil sand percent
silt	Soil silt percent
clay	Soil clay percent
