# Supplementary material for: Woody and Herbaceous Species Diversity Respond Differently to Environmental Variables in Semiarid Areas in Ghana
Source: Ecol Evol. 2025 Apr 15;15(4):e71253. doi: 10.1002/ece3.71253 (PMC12000683; doi:10.1002/ece3.71253)
Supplement: Supplementary file 1 — Data S1. [file ECE3-15-e71253-s001.zip › ece371253-sup-0003-supinfo_R script for SEM_Guuroh et al.R]

#### CONTAINS BOTH TREE AND GRASS LAYER RESULTS ####

## TREE LAYER ANOVA
setwd("/Users/rtguuroh/Documents/R/BES")
Data <- read.csv("datause.csv")
attach(Data, pos = 2L, name = deparse(substitute(Data)),warn.conflicts = TRUE)

site <- factor(site)
ecozone1 <- factor(ecozone1)
landuse1 <-as.factor(landuse1)
gp1 <-as.factor(gp)
#gp <- factor(gp, levels=c("0", "1", "2", "3", "4"), ordered=TRUE)
#fire1 <- factor(fire1, levels=c("1", "2", "3"), ordered=TRUE)
#protectionstatus1 <- factor(protectionstatus1, levels=c("1", "2", "3"), ordered=TRUE)
library(lsr)
library(car)

# Two-way ANOVA with interaction effect using landuse1 
#http://www.sthda.com/english/wiki/two-way-anova-test-in-r
#AovMod1 <- aov(sr ~ ecozone1 * landuse1, data = Data)
#summary(AovMod1)

#Tukey multiple pairwise-comparisons
#TukeyHSD(AovMod1, which = "ecozone1") #all comparisons sig, pvalue<0.05
#TukeyHSD(AovMod1, which = "landuse1") #all comparisons sig, pvalue<0.05

AovMod1 <- aov(sr ~ ecozone1 * landuse1)
SR <- Anova(AovMod1, type="2") #cos of balanced design use type ii: unbalanced is type 3
SR
TukeyHSD(AovMod1) #Without specifying as factors, this wont work


## check anova assumptions
# 1. Homogeneity of variances
plot(AovMod1, 1)

#use Levene Test to check the homogeneity of variances.
library(car)
leveneTest(sr ~ ecozone1 * landuse1, data = Data) #pvalue>0.05 so homeogeneity of var

# 2. Normality
plot(AovMod1, 2) #As most points fall approx. along this reference line, we can assume normality

#confirm normality with shapiro test
# Extract the residuals
aov_residuals1 <- residuals(object = AovMod1)
# Run Shapiro-Wilk test
shapiro.test(x = aov_residuals1) #pvalue<0.05 so no normality

#hist(resid(AovMod1))
#shapiro.test((resid(AovMod1))) #

#Subset data into landuse types and then check mean indices per climate zone
#climzone == tamale-1=wet; bawku-3=dry
DataC <- Data[ which(Data$landuse1=='c'),]
library(plotrix)
aggregate(sr ~ ecozone1, data=DataC, FUN=function(sr) c(mean=mean(sr),se=std.error(sr))) 

DataPF <- Data[ which(Data$landuse1=='pf'),]
aggregate(sr ~ climzone, data=DataPF, FUN=function(sr) c(mean=mean(sr),se=std.error(sr)))

DataFP <- Data[ which(Data$landuse1=='fp'),]
aggregate(sr ~ climzone, data=DataFP, FUN=function(sr) c(mean=mean(sr),se=std.error(sr)))


## shannon
AovMod2 <- aov(shan ~ ecozone1 * landuse1)
SR <- Anova(AovMod2, type="2") #cos of balanced design use type ii: unbalanced is type 3
SR
TukeyHSD(AovMod2) #Without specifying as factors, this wont work


## check anova assumptions
# 1. Homogeneity of variances
plot(AovMod2, 1)

#use Levene Test to check the homogeneity of variances.
library(car)
leveneTest(sr ~ ecozone1 * landuse1, data = Data) #pvalue>0.05 so homeogeneity of var

# 2. Normality
plot(AovMod2, 2) #As most points fall approx. along this reference line, we can assume normality

#confirm normality with shapiro test
# Extract the residuals
aov_residuals1 <- residuals(object = AovMod1)
# Run Shapiro-Wilk test
shapiro.test(x = aov_residuals1) #pvalue<0.05 so no normality

#Subset data into landuse types and then check mean indices per climate zone
#climzone == tamale-1=wet; bawku-3=dry
DataC <- Data[ which(Data$landuse1=='c'),]
library(plotrix)
aggregate(shan ~ ecozone1, data=DataC, FUN=function(shan) c(mean=mean(shan),se=std.error(shan))) 

DataPF <- Data[ which(Data$landuse1=='pf'),]
aggregate(shan ~ climzone, data=DataPF, FUN=function(shan) c(mean=mean(shan),se=std.error(shan)))

DataFP <- Data[ which(Data$landuse1=='fp'),]
aggregate(shan ~ climzone, data=DataFP, FUN=function(shan) c(mean=mean(shan),se=std.error(shan)))


aggregate(shan ~ climzone, data=Data, FUN=function(shan) c(mean=mean(shan),se=std.error(shan)))
aggregate(shan ~ landuse, data=Data, FUN=function(shan) c(mean=mean(shan),se=std.error(shan)))


#### TREE LAYER SEM Model use ####
setwd("/Users/rtguuroh/Documents/R/BES")
data <- read.csv("scaledSEM.csv")
attach(data, pos = 2L, name = deparse(substitute(Data)), warn.conflicts = TRUE)   

Climate =    c(0, 0, 0, 0) #A, MTCQ, MiTCM, MTWeQ - manifest, indicator, items variables
Landuse =    c(1, 0, 0, 0) #protectionstatus, fire, gp,
Soil    =    c(1, 1, 0, 0) #om + mg + silt + na + ph + basesatu 
Diversity      =    c(1, 1, 1, 0) #we can use SR, SE & Shan to run one model

foot_path = rbind(Climate, Landuse, Soil, Diversity)

colnames(foot_path) = rownames(foot_path)
foot_path

#Outer model: blocks and modes
foot_blocks = list(c(4:7), 11:13, c(15:20), c(27,29))
foot_modes = c("A", "A", "A", "A")

library("plspm")
foot_pls = plspm(data, foot_path, foot_blocks, modes = foot_modes)
foot_pls

foot_pls$unidim

plot(foot_pls, what = "loadings", arr.width = 0.1)


## MODEL 2, negating aridity, MTCQ and Na
data$ARIDITY = -1 * data$Aridity #4 change to 32
data$mtcq = -1 * data$MTCQ#6 to 33
data$SODIUM = -1 * data$na#19 to 4


#Outer model: blocks and modes
foot_blocks = list(c(32,5,33,7), 11:13, c(15,16,17,18,34,20), c(27,29))
foot_modes = c("A", "A", "A", "A")

library("plspm")
foot_pls2 = plspm(data, foot_path, foot_blocks, modes = foot_modes)
foot_pls2

foot_pls2$unidim
outerplot(foot_pls2, box.size = 0.1)
foot_pls2$outer_model

library(ggplot2)
ggplot(data = foot_pls2$outer_model,
       aes(x = name, y = loading, fill = block)) +
  geom_bar(stat = "identity"
           , position = "dodge") +
  # threshold line (to peek acceptable loadings above 0.7)
  geom_hline(yintercept = 0.7, color = "gray50") +
  # add title
  ggtitle("Barchart of Loadings") +
  # rotate x-axis names
  theme(axis.text.x = element_text(angle = 90))


#### Final
setwd("/Users/rtguuroh/Documents/R/BES")
data <- read.csv("scaledSEM.csv")
attach(data, pos = 2L, name = deparse(substitute(Data)), warn.conflicts = TRUE)   

Climate =    c(0, 0, 0, 0) #A, MTCQ, MiTCM, MTWeQ, drop MTWeQ
Landuse =    c(1, 0, 0, 0) #protectionstatus, fire, gp,
Soil    =    c(1, 1, 0, 0) #om + mg + silt + na + ph + basesatu: Drop mg,ph,na,silt 
Diversity      =    c(1, 1, 1, 0) #we can use SR, SE & Shan to run one model

foot_path = rbind(Climate, Landuse, Soil, Diversity)

colnames(foot_path) = rownames(foot_path)
foot_path

## MODEL 2, negating aridity, MTCQ and Na
data$ARIDITY = -1 * data$Aridity #4 change to 32
data$mtcq = -1 * data$MTCQ#6 to 33
data$SODIUM = -1 * data$na#19 to 34


#Outer model: blocks and modes
foot_blocks = list(c(32,33,7), 11:13, c(15,16), c(27,29))
foot_modes = c("A", "A", "A", "A")

library("plspm")
foot_pls3 = plspm(data, foot_path, foot_blocks, modes = foot_modes)
foot_pls3

foot_pls3$unidim

plot(foot_pls3, what = "loadings", arr.width = 0.1, box.cex = 1, txt.col = "gray40")

outerplot(foot_pls3, box.size = 0.1)
foot_pls3$outer_model

library(ggplot2)
ggplot(data = foot_pls3$outer_model,
       aes(x = name, y = loading, fill = block)) +
  geom_bar(stat = "identity"
           , position = "dodge") +
  # threshold line (to peek acceptable loadings above 0.7)
  geom_hline(yintercept = 0.7, color = "gray50") +
  # add title
  ggtitle("Barchart of Loadings") +
  # rotate x-axis names
  theme(axis.text.x = element_text(angle = 90))
# resetting default margins
par(op)


#loadings of an indicator with the rest of latents
foot_pls3$crossloadings

#matrix of path coefficients
foot_pls3$path_coefs

# plotting path coeeficients (loadings) of the inner model
plot(foot_pls3, arr.pos = 0.35)

#Paths = foot_pls3$path_coefs
#arrow_lwd = 10 * round(Paths, 2)
#plot(foot_pls3, arr.pos = 0.35, arr.lwd = arrow_lwd)

# check regressions
foot_pls3$inner_model

#foot_pls3$outer_model


# direct and indirect effects
foot_pls3$effects

# selecting effects (active rows)
good_rows = c(1:6)
path_effs = as.matrix(foot_pls3$effects[good_rows, 2:3])# COLUMNS 2,3

# add rownames to path_effs
rownames(path_effs) = foot_pls3$effects[good_rows, 1]
path_effs


# setting margin size of bar chart
op = par(mar = c(8, 3, 1, 0.5))
# barplots of total effects (direct + indirect)
barplot(t(path_effs), border = NA, col = c("blue", "red"),
        las = 2, cex.names = 0.8, cex.axis = 0.8, ylim = c(-0.6, 0.6),
        legend = c("Direct", "Indirect"),
        args.legend = list(x = "topright", ncol = 2, border = NA,
                           bty = "o", title = "Effects"))
# resetting default margins
par(op)

#inner model summary
foot_pls3$inner_summary

#goodness of fit
foot_pls3$gof

## bootstrap validation ##
val = plspm(data, foot_path, foot_blocks, modes = foot_modes,
            boot.val = TRUE, br = 200)

val$boot
val$boot$paths


#2nd stage for interaction effect
# get the latent variable scores in data frame format
Scores = as.data.frame(foot_pls3$scores)

# create the interaction term
Scores$Inter = Scores$Climate * Scores$Landuse
# lets see how Scores look like
head(Scores, n = 5)

# setting graphical parameters for plotting density of scores
op = par(mfrow = c(2, 2), mar = c(4, 5, 2, 2), bty = "n")
# for each scores
for (j in 1:4)
 {
# calculate density
score.dens = density(Scores[,j])
# plot window but don't show the density
plot(score.dens, main = names(Scores)[j], xlab = "", type = "n")
# add polygon
polygon(score.dens$x, score.dens$y, col = "gray90", border = "gray80")
}
# reset deafult values of graphical parameters
par(op)

# create path matrix
#two_path = matrix(c(0,0,0,0,0, 0,0,0,0,0, 1,0,0,0,0, 1,1,0,0,0, 1,1,1,0,0),
              #    nrow = 5, ncol = 5, byrow = TRUE)

Climate =    c(0, 0, 0, 0, 0) 
Inter  =   c(0, 0, 0, 0, 0)
Landuse =    c(1, 0, 0, 0,0) 
Soil    =    c(1, 1, 1, 0, 0) 
Diversity      =    c(1, 1, 1, 1, 0) 


foot_path = rbind(Climate, Inter, Landuse, Soil, Diversity)
colnames(foot_path) = rownames(foot_path)
foot_path

#rownames(two_path) = c("Climate", "Inter", "Landuse", "Soil", "Diversity")
#colnames(two_path) = c("Climate", "Inter", "Landuse", "Soil", "Diversity")

# define list of blocks
two_blocks = list(1, 5, 2, 3, 4)
# define reflective indicators
two_modes= rep("A", 5)
# run plspm analysis with bootstrap validation (200 resamples)
two_pls = plspm(Scores, foot_path, two_blocks, modes = two_modes,
                boot.val = TRUE, br = 200)

# check bootstrap results
round(two_pls$boot$paths, 4)

op = par(mar = c(8, 3, 1, 0.5))

# plot inner model
plot(two_pls)
two_pls$path_coefs


two_pls$unidim

plot(two_pls, what = "loadings", arr.width = 0.1, box.cex = 1, txt.col = "gray40")

outerplot(two_pls, box.size = 0.1)
two_pls$outer_model

library(ggplot2)
ggplot(data = two_pls$outer_model,
       aes(x = name, y = loading, fill = block)) +
  geom_bar(stat = "identity"
           , position = "dodge") +
  # threshold line (to peek acceptable loadings above 0.7)
  geom_hline(yintercept = 0.7, color = "gray50") +
  # add title
  ggtitle("Barchart of Loadings") +
  # rotate x-axis names
  theme(axis.text.x = element_text(angle = 90))
# resetting default margins
par(op)


#loadings of an indicator with the rest of latents
two_pls$crossloadings

#matrix of path coefficients
two_pls$path_coefs

# plotting path coeeficients (loadings) of the inner model
plot(two_pls, arr.pos = 0.35)

# check regressions
two_pls$inner_model

#foot_pls3$outer_model


# direct and indirect effects
two_pls$effects

# selecting effects (active rows)
good_rows = c(2,3,4,6,7,8,9,10)
path_effs = as.matrix(two_pls$effects[good_rows, 2:3])# COLUMNS 2,3

# add rownames to path_effs
rownames(path_effs) = two_pls$effects[good_rows, 1]
path_effs


# setting margin size of bar chart
op = par(mar = c(8, 3, 1, 0.5))
# barplots of total effects (direct + indirect)
barplot(t(path_effs), border = NA, col = c("blue", "red"),
        las = 2, cex.names = 0.8, cex.axis = 0.8, ylim = c(-0.6, 0.6),
        legend = c("Direct", "Indirect"),
        args.legend = list(x = "topright", ncol = 2, border = NA,
                           bty = "o", title = "Effects"))
# resetting default margins
par(op)

#inner model summary
two_pls$inner_summary

#goodness of fit
two_pls$gof


## the end ##


#### GRASS LAYERS ####
## GRASS LAYER ANOVA
setwd("/Users/rtguuroh/Documents/R/BES")
Data <- read.csv("datauseOct.csv")
attach(Data, pos = 2L, name = deparse(substitute(Data)),warn.conflicts = TRUE)

site <- factor(site)
ecozone1 <- factor(ecozone1)
landuse1 <-as.factor(landuse1)
#gp1 <-as.factor(gp)
#gp <- factor(gp, levels=c("0", "1", "2", "3", "4"), ordered=TRUE)
#fire1 <- factor(fire1, levels=c("1", "2", "3"), ordered=TRUE)
#protectionstatus1 <- factor(protectionstatus1, levels=c("1", "2", "3"), ordered=TRUE)
library(lsr)
library(car)

# Two-way ANOVA with interaction effect using landuse1 
#http://www.sthda.com/english/wiki/two-way-anova-test-in-r
AovMod1 <- aov(srherb ~ ecozone1 * landuse1, data = Data)
summary(AovMod1)

#Tukey multiple pairwise-comparisons
TukeyHSD(AovMod1, which = "ecozone1") #all comparisons sig, pvalue<0.05
TukeyHSD(AovMod1, which = "landuse1") #all comparisons sig, pvalue<0.05

AovMod1 <- aov(srherb ~ ecozone1 * landuse1)
SR <- Anova(AovMod1, type="2") #cos of balanced design use type ii: unbalanced is type 3
SR
TukeyHSD(AovMod1) #Without specifying as factors, this wont work


## check anova assumptions
# 1. Homogeneity of variances
plot(AovMod1, 1)

#use Levene Test to check the homogeneity of variances.
library(car)
leveneTest(srherb ~ ecozone1 * landuse1, data = Data) #pvalue>0.05 so homeogeneity of var

# 2. Normality
plot(AovMod1, 2) #As most points fall approx. along this reference line, we can assume normality

#confirm normality with shapiro test
# Extract the residuals
aov_residuals1 <- residuals(object = AovMod1)
# Run Shapiro-Wilk test
shapiro.test(x = aov_residuals1) #pvalue<0.05 so no normality


#Subset data into landuse types and then check mean indices per climate zone
#climzone == tamale-3=wet; bawku-3=dry
DataC <- Data[ which(Data$landuse1=='c'),]
library(plotrix)
aggregate(srherb ~ ecozone1, data=DataC, FUN=function(srherb) c(mean=mean(srherb),se=std.error(srherb))) 

DataPF <- Data[ which(Data$landuse1=='pf'),]
aggregate(srherb ~ climzone, data=DataPF, FUN=function(srherb) c(mean=mean(srherb),se=std.error(srherb)))

DataFP <- Data[ which(Data$landuse1=='fp'),]
aggregate(srherb ~ climzone, data=DataFP, FUN=function(srherb) c(mean=mean(srherb),se=std.error(srherb)))


aggregate(srherb ~ climzone, data=Data, FUN=function(shan) c(mean=mean(shan),se=std.error(shan)))
aggregate(srherb ~ landuse, data=Data, FUN=function(shan) c(mean=mean(shan),se=std.error(shan)))

aggregate(shanherb ~ climzone, data=Data, FUN=function(shan) c(mean=mean(shan),se=std.error(shan)))
aggregate(shanherb ~ landuse, data=Data, FUN=function(shan) c(mean=mean(shan),se=std.error(shan)))


## Herb Anova for shannon 

# Two-way ANOVA with interaction effect using landuse1 
AovMod2 <- aov(shanherb ~ ecozone1 * landuse1, data = Data)
summary(AovMod2)

#Tukey multiple pairwise-comparisons
TukeyHSD(AovMod2, which = "ecozone1") #all comparisons sig, pvalue<0.05
TukeyHSD(AovMod2, which = "landuse1") #all comparisons sig, pvalue<0.05

AovMod2 <- aov(shanherb ~ ecozone1 * landuse1)
SR <- Anova(AovMod2, type="2") #cos of balanced design use type ii: unbalanced is type 3
SR
TukeyHSD(AovMod2) #Without specifying as factors, this wont work

## check anova assumptions
# 1. Homogeneity of variances
plot(AovMod2, 1)

#use Levene Test to check the homogeneity of variances.
library(car)
leveneTest(shanherb ~ ecozone1 * landuse1, data = Data) #pvalue>0.05 so homeogeneity of var

# 2. Normality
plot(AovMod2, 2) #As most points fall approx. along this reference line, we can assume normality

#confirm normality with shapiro test
# Extract the residuals
aov_residuals2 <- residuals(object = AovMod2)
# Run Shapiro-Wilk test
shapiro.test(x = aov_residuals2) #pvalue<0.05 so no normality


#Subset data into landuse types and then check mean indices per climate zone
#climzone == tamale-1=wet; bawku-3=dry
DataC <- Data[ which(Data$landuse1=='c'),]
library(plotrix)
aggregate(shanherb ~ ecozone1, data=DataC, FUN=function(shanherb) c(mean=mean(shanherb),se=std.error(shanherb))) 

DataPF <- Data[ which(Data$landuse1=='pf'),]
aggregate(shanherb ~ climzone, data=DataPF, FUN=function(shanherb) c(mean=mean(shanherb),se=std.error(shanherb)))

DataFP <- Data[ which(Data$landuse1=='fp'),]
aggregate(shanherb ~ climzone, data=DataFP, FUN=function(shanherb) c(mean=mean(shanherb),se=std.error(shanherb)))


#### SEM Model for grass use, not including stand structure####
setwd("/Users/rtguuroh/Documents/R/BES")
data <- read.csv("scaledSEMOct.csv")
attach(data, pos = 2L, name = deparse(substitute(Data)), warn.conflicts = TRUE)   

Climate =    c(0, 0, 0, 0) #A, MTCQ, MiTCM, MTWeQ - manifest, indicator, items variables
Landuse =    c(1, 0, 0, 0) #protectionstatus, fire, gp,
Soil    =    c(1, 1, 0, 0) #om + mg + silt + na + ph + basesatu 
Diversity      =    c(1, 1, 1, 0) #we can use SR, SE & Shan to run one model

foot_path = rbind(Climate, Landuse, Soil, Diversity)

colnames(foot_path) = rownames(foot_path)
foot_path

#Outer model: blocks and modes
foot_blocks = list(c(4:7), 11:13, c(15:20), c(32,33))
foot_modes = c("A", "A", "A", "A")

library("plspm")
foot_pls = plspm(data, foot_path, foot_blocks, modes = foot_modes)
foot_pls

foot_pls$unidim

plot(foot_pls, what = "loadings", arr.width = 0.1)


## MODEL 2, negating aridity, MTCQ and Na
data$ARIDITY = -1 * data$Aridity #4 change to 35
data$mtcq = -1 * data$MTCQ#6 to 36

#Outer model: blocks and modes
foot_blocks = list(c(35,5,36,7), 11:13, c(15:20), c(32,33))
foot_modes = c("A", "A", "A", "A")

library("plspm")
foot_pls2 = plspm(data, foot_path, foot_blocks, modes = foot_modes)
foot_pls2

outerplot(foot_pls2, box.size = 0.1)
foot_pls2$outer_model

library(ggplot2)
ggplot(data = foot_pls2$outer_model,
       aes(x = name, y = loading, fill = block)) +
  geom_bar(stat = "identity"
           , position = "dodge") +
  # threshold line (to peek acceptable loadings above 0.7)
  geom_hline(yintercept = 0.7, color = "gray50") +
  # add title
  ggtitle("Barchart of Loadings") +
  # rotate x-axis names
  theme(axis.text.x = element_text(angle = 90))


#### Final
setwd("/Users/rtguuroh/Documents/R/BES")
data <- read.csv("scaledSEMOct.csv")
attach(data, pos = 2L, name = deparse(substitute(Data)), warn.conflicts = TRUE)   

Climate =    c(0, 0, 0, 0) #A, MTCQ, MiTCM, MTWeQ, drop MTWeQ
Landuse =    c(1, 0, 0, 0) #protectionstatus, fire, gp,
Soil    =    c(1, 1, 0, 0) #om + mg + silt + na + ph + basesatu: Drop mg,ph,na,silt 
Diversity      =    c(1, 1, 1, 0) #we can use SR, SE & Shan to run one model

foot_path = rbind(Climate, Landuse, Soil, Diversity)

colnames(foot_path) = rownames(foot_path)
foot_path

## MODEL 2, negating aridity, MTCQ and Na
data$ARIDITY = -1 * data$Aridity #4 change to 35
data$mtcq = -1 * data$MTCQ#6 to 36

#Outer model: blocks and modes
foot_blocks = list(c(35,36,7), 11:13, c(15,16,17), c(32,33))
foot_modes = c("A", "A", "A", "A")

library("plspm")
foot_pls3 = plspm(data, foot_path, foot_blocks, modes = foot_modes)
foot_pls3

foot_pls3$unidim
foot_pls3$outer_model
plot(foot_pls3, what = "loadings", arr.width = 0.1, box.cex = 1, txt.col = "gray40")

library(ggplot2)
ggplot(data = foot_pls3$outer_model,
       aes(x = name, y = loading, fill = block)) +
  geom_bar(stat = "identity"
           , position = "dodge") +
  # threshold line (to peek acceptable loadings above 0.7)
  geom_hline(yintercept = 0.7, color = "gray50") +
  # add title
  ggtitle("Barchart of Loadings") +
  # rotate x-axis names
  theme(axis.text.x = element_text(angle = 90))
# resetting default margins
par(op)


#loadings of an indicator with the rest of latents
foot_pls3$crossloadings

#matrix of path coefficients
foot_pls3$path_coefs

# plotting path coeeficients (loadings) of the inner model
plot(foot_pls3, arr.pos = 0.35)

#Paths = foot_pls3$path_coefs
#arrow_lwd = 10 * round(Paths, 2)
#plot(foot_pls3, arr.pos = 0.35, arr.lwd = arrow_lwd)

# check regressions
foot_pls3$inner_model

# direct and indirect effects
foot_pls3$effects

# selecting effects (active rows)
good_rows = c(1:6)
path_effs = as.matrix(foot_pls3$effects[good_rows, 2:3])# COLUMNS 2,3

# add rownames to path_effs
rownames(path_effs) = foot_pls3$effects[good_rows, 1]
path_effs


# setting margin size of bar chart
op = par(mar = c(8, 3, 1, 0.5))
# barplots of total effects (direct + indirect)
barplot(t(path_effs), border = NA, col = c("blue", "red"),
        las = 2, cex.names = 0.8, cex.axis = 0.8, ylim = c(-0.6, 0.6),
        legend = c("Direct", "Indirect"),
        args.legend = list(x = "topright", ncol = 2, border = NA,
                           bty = "o", title = "Effects"))
# resetting default margins
par(op)

#inner model summary
foot_pls3$inner_summary

#goodness of fit
foot_pls3$gof

## bootstrap validation ##
val = plspm(data, foot_path, foot_blocks, modes = foot_modes,
            boot.val = TRUE, br = 200)

val$boot
val$boot$paths


#2nd stage for interaction effect
# get the latent variable scores in data frame format
Scores = as.data.frame(foot_pls3$scores)

# create the interaction term
Scores$Inter = Scores$Climate * Scores$Landuse
# lets see how Scores look like
head(Scores, n = 5)

# setting graphical parameters for plotting density of scores
op = par(mfrow = c(2, 2), mar = c(4, 5, 2, 2), bty = "n")
# for each scores
for (j in 1:4)
{
  # calculate density
  score.dens = density(Scores[,j])
  # plot window but don't show the density
  plot(score.dens, main = names(Scores)[j], xlab = "", type = "n")
  # add polygon
  polygon(score.dens$x, score.dens$y, col = "gray90", border = "gray80")
}
# reset deafult values of graphical parameters
par(op)

# create path matrix
#two_path = matrix(c(0,0,0,0,0, 0,0,0,0,0, 1,0,0,0,0, 1,1,0,0,0, 1,1,1,0,0),
#    nrow = 5, ncol = 5, byrow = TRUE)

Climate =    c(0, 0, 0, 0, 0) 
Inter  =   c(0, 0, 0, 0, 0)
Landuse =    c(1, 0, 0, 0,0) 
Soil    =    c(1, 1, 1, 0, 0) 
Diversity      =    c(1, 1, 1, 1, 0) 


foot_path = rbind(Climate, Inter, Landuse, Soil, Diversity)
colnames(foot_path) = rownames(foot_path)
foot_path

#rownames(two_path) = c("Climate", "Inter", "Landuse", "Soil", "Diversity")
#colnames(two_path) = c("Climate", "Inter", "Landuse", "Soil", "Diversity")

# define list of blocks
two_blocks = list(1, 5, 2, 3,4)
# define reflective indicators
two_modes= rep("A", 5)
# run plspm analysis with bootstrap validation (200 resamples)
two_pls = plspm(Scores, foot_path, two_blocks, modes = two_modes,
                boot.val = TRUE, br = 200)

# check bootstrap results
round(two_pls$boot$paths, 4)

op = par(mar = c(8, 3, 1, 0.5))

# plot inner model
plot(two_pls)
two_pls$path_coefs

two_pls$unidim

plot(two_pls, what = "loadings", arr.width = 0.1, box.cex = 1, txt.col = "gray40")

two_pls$outer_model

library(ggplot2)
ggplot(data = two_pls$outer_model,
       aes(x = name, y = loading, fill = block)) +
  geom_bar(stat = "identity"
           , position = "dodge") +
  # threshold line (to peek acceptable loadings above 0.7)
  geom_hline(yintercept = 0.7, color = "gray50") +
  # add title
  ggtitle("Barchart of Loadings") +
  # rotate x-axis names
  theme(axis.text.x = element_text(angle = 90))
# resetting default margins
par(op)


#loadings of an indicator with the rest of latents
two_pls$crossloadings

#matrix of path coefficients
two_pls$path_coefs

# plotting path coeeficients (loadings) of the inner model
plot(two_pls, arr.pos = 0.35)

# check regressions
two_pls$inner_model

#foot_pls3$outer_model


# direct and indirect effects
two_pls$effects

# selecting effects (active rows)
good_rows = c(2,3,4,6,7,8,9,10)
path_effs = as.matrix(two_pls$effects[good_rows, 2:3])# COLUMNS 2,3

# add rownames to path_effs
rownames(path_effs) = two_pls$effects[good_rows, 1]
path_effs


# setting margin size of bar chart
op = par(mar = c(8, 3, 1, 0.5))
# barplots of total effects (direct + indirect)
barplot(t(path_effs), border = NA, col = c("blue", "red"),
        las = 2, cex.names = 0.8, cex.axis = 0.8, ylim = c(-0.6, 0.6),
        legend = c("Direct", "Indirect"),
        args.legend = list(x = "topright", ncol = 2, border = NA,
                           bty = "o", title = "Effects"))
# resetting default margins
par(op)

#inner model summary
two_pls$inner_summary

#goodness of fit
two_pls$gof


#### SEM Model for grass use, including stand density as combination of no of stems and BA ####
setwd("/Users/rtguuroh/Documents/R/BES")
data <- read.csv("scaledSEMOct.csv")
attach(data, pos = 2L, name = deparse(substitute(Data)), warn.conflicts = TRUE)   


Climate =    c(0, 0, 0, 0, 0) #A, MTCQ, MiTCM, MTWeQ - manifest, indicator, items variables
Landuse =    c(1, 0, 0, 0, 0) #protectionstatus, fire, gp,
Soil    =    c(1, 1, 0, 0, 0) #om + mg + silt + na + ph + basesatu 
Stand   = c(1, 1, 1, 0, 0)
Diversity      =    c(1, 1, 1, 1, 0) #we can use SR, SE & Shan to run one model


foot_path = rbind(Climate, Landuse, Soil, Stand, Diversity)

colnames(foot_path) = rownames(foot_path)
foot_path

#Outer model: blocks and modes
foot_blocks = list(c(4:7), 11:13, c(15:20), c(35,36), c(32,33))
foot_modes = c("A", "A", "A", "A", "A")

library("plspm")
foot_pls = plspm(data, foot_path, foot_blocks, modes = foot_modes)
foot_pls

foot_pls$unidim

plot(foot_pls, what = "loadings", arr.width = 0.1)


## MODEL 2, negating aridity, MTCQ and Na
data$ARIDITY = -1 * data$Aridity #4 change to 37
data$mtcq = -1 * data$MTCQ#6 to 38
data$SODIUM = -1 * data$na#19 to 39

#Outer model: blocks and modes
foot_blocks = list(c(37,5,38,7), 11:13, c(15,16,17,18,39,20), c(35,36), c(32,33))
foot_modes = c("A", "A", "A", "A", "A")

library("plspm")
foot_pls2 = plspm(data, foot_path, foot_blocks, modes = foot_modes)
foot_pls2

plot(foot_pls2, what = "loadings", arr.width = 0.1)

outerplot(foot_pls2, box.size = 0.1)
foot_pls2$outer_model

library(ggplot2)
ggplot(data = foot_pls2$outer_model,
       aes(x = name, y = loading, fill = block)) +
  geom_bar(stat = "identity"
           , position = "dodge") +
  # threshold line (to peek acceptable loadings above 0.7)
  geom_hline(yintercept = 0.7, color = "gray50") +
  # add title
  ggtitle("Barchart of Loadings") +
  # rotate x-axis names
  theme(axis.text.x = element_text(angle = 90))


#### Final
setwd("/Users/rtguuroh/Documents/R/BES")
data <- read.csv("scaledSEMOct.csv")
attach(data, pos = 2L, name = deparse(substitute(Data)), warn.conflicts = TRUE)   

Climate =    c(0, 0, 0, 0, 0) #A, MTCQ, MiTCM, MTWeQ - manifest, indicator, items variables
Landuse =    c(1, 0, 0, 0, 0) #protectionstatus, fire, gp,
Soil    =    c(1, 1, 0, 0, 0) #om + mg + silt + na + ph + basesatu 
Stand   = c(1, 1, 1, 0, 0)
Diversity      =    c(1, 1, 1, 1, 0) #we can use SR, SE & Shan to run one model


foot_path = rbind(Climate, Landuse, Soil, Stand, Diversity)

colnames(foot_path) = rownames(foot_path)
foot_path

## MODEL 2, negating aridity, MTCQ and Na
data$ARIDITY = -1 * data$Aridity #4 change to 37
data$mtcq = -1 * data$MTCQ#6 to 38
data$SODIUM = -1 * data$na#19 to 39

#Outer model: blocks and modes
foot_blocks = list(c(37,38,7), 11:13, c(15,16,17), c(35,36), c(32,33))
foot_modes = c("A", "A", "A", "A", "A")

library("plspm")
foot_pls3 = plspm(data, foot_path, foot_blocks, modes = foot_modes)
foot_pls3

foot_pls3$unidim
foot_pls3$outer_model
plot(foot_pls3, what = "loadings", arr.width = 0.1, box.cex = 1, txt.col = "gray40")

library(ggplot2)
ggplot(data = foot_pls3$outer_model,
       aes(x = name, y = loading, fill = block)) +
  geom_bar(stat = "identity"
           , position = "dodge") +
  # threshold line (to peek acceptable loadings above 0.7)
  geom_hline(yintercept = 0.7, color = "gray50") +
  # add title
  ggtitle("Barchart of Loadings") +
  # rotate x-axis names
  theme(axis.text.x = element_text(angle = 90))
# resetting default margins
par(op)


#loadings of an indicator with the rest of latents
foot_pls3$crossloadings

#matrix of path coefficients
foot_pls3$path_coefs

# plotting path coeeficients (loadings) of the inner model
plot(foot_pls3, arr.pos = 0.35)

#Paths = foot_pls3$path_coefs
#arrow_lwd = 10 * round(Paths, 2)
#plot(foot_pls3, arr.pos = 0.35, arr.lwd = arrow_lwd)

# check regressions
foot_pls3$inner_model

# direct and indirect effects
foot_pls3$effects

# selecting effects (active rows)
good_rows = c(1:6)
path_effs = as.matrix(foot_pls3$effects[good_rows, 2:3])# COLUMNS 2,3

# add rownames to path_effs
rownames(path_effs) = foot_pls3$effects[good_rows, 1]
path_effs


# setting margin size of bar chart
op = par(mar = c(8, 3, 1, 0.5))
# barplots of total effects (direct + indirect)
barplot(t(path_effs), border = NA, col = c("blue", "red"),
        las = 2, cex.names = 0.8, cex.axis = 0.8, ylim = c(-0.6, 0.6),
        legend = c("Direct", "Indirect"),
        args.legend = list(x = "topright", ncol = 2, border = NA,
                           bty = "o", title = "Effects"))
# resetting default margins
par(op)

#inner model summary
foot_pls3$inner_summary

#goodness of fit
foot_pls3$gof

## bootstrap validation ##
val = plspm(data, foot_path, foot_blocks, modes = foot_modes,
            boot.val = TRUE, br = 200)

val$boot
val$boot$paths


#2nd stage for interaction effect
# get the latent variable scores in data frame format
Scores = as.data.frame(foot_pls3$scores)

# create the interaction term
Scores$Inter = Scores$Climate * Scores$Landuse
# lets see how Scores look like
head(Scores, n = 5)

# setting graphical parameters for plotting density of scores
op = par(mfrow = c(2, 2), mar = c(4, 5, 2, 2), bty = "n")
# for each scores
for (j in 1:4)
{
  # calculate density
  score.dens = density(Scores[,j])
  # plot window but don't show the density
  plot(score.dens, main = names(Scores)[j], xlab = "", type = "n")
  # add polygon
  polygon(score.dens$x, score.dens$y, col = "gray90", border = "gray80")
}
# reset deafult values of graphical parameters
par(op)

# create path matrix
#two_path = matrix(c(0,0,0,0,0, 0,0,0,0,0, 1,0,0,0,0, 1,1,0,0,0, 1,1,1,0,0),
#    nrow = 5, ncol = 5, byrow = TRUE)

Climate =    c(0, 0, 0, 0, 0, 0) 
Inter  =   c(0, 0, 0, 0, 0, 0)
Landuse =    c(1, 0, 0, 0, 0, 0) 
Soil    =    c(1, 1, 1, 0, 0, 0) 
Stand =      c(1, 1, 1, 1, 0, 0)
Diversity   = c(1, 1, 1, 1, 1, 0) 


foot_path = rbind(Climate, Inter, Landuse, Soil, Stand, Diversity)
colnames(foot_path) = rownames(foot_path)
foot_path

#rownames(two_path) = c("Climate", "Inter", "Landuse", "Soil", "Diversity")
#colnames(two_path) = c("Climate", "Inter", "Landuse", "Soil", "Diversity")

# define list of blocks
two_blocks = list(1, 6, 2, 3, 4, 5)
# define reflective indicators
two_modes= rep("A", 6)
# run plspm analysis with bootstrap validation (200 resamples)
two_pls = plspm(Scores, foot_path, two_blocks, modes = two_modes,
                boot.val = TRUE, br = 200)

# check bootstrap results
round(two_pls$boot$paths, 4)

op = par(mar = c(8, 3, 1, 0.5))

# plot inner model
plot(two_pls)
two_pls$path_coefs

two_pls$unidim

plot(two_pls, what = "loadings", arr.width = 0.1, box.cex = 1, txt.col = "gray40")

two_pls$outer_model

library(ggplot2)
ggplot(data = two_pls$outer_model,
       aes(x = name, y = loading, fill = block)) +
  geom_bar(stat = "identity"
           , position = "dodge") +
  # threshold line (to peek acceptable loadings above 0.7)
  geom_hline(yintercept = 0.7, color = "gray50") +
  # add title
  ggtitle("Barchart of Loadings") +
  # rotate x-axis names
  theme(axis.text.x = element_text(angle = 90))
# resetting default margins
par(op)


#loadings of an indicator with the rest of latents
two_pls$crossloadings

#matrix of path coefficients
two_pls$path_coefs

# plotting path coeeficients (loadings) of the inner model
plot(two_pls, arr.pos = 0.35)

# check regressions
two_pls$inner_model

#foot_pls3$outer_model


# direct and indirect effects
two_pls$effects

# selecting effects (active rows)
good_rows = c(2,3,4,5,7,8,9,10,11,12,13,14,15)
path_effs = as.matrix(two_pls$effects[good_rows, 2:3])# COLUMNS 2,3

# add rownames to path_effs
rownames(path_effs) = two_pls$effects[good_rows, 1]
path_effs


# setting margin size of bar chart
op = par(mar = c(8, 3, 1, 0.5))
# barplots of total effects (direct + indirect)
barplot(t(path_effs), border = NA, col = c("blue", "red"),
        las = 2, cex.names = 0.8, cex.axis = 0.8, ylim = c(-0.6, 0.6),
        legend = c("Direct", "Indirect"),
        args.legend = list(x = "topright", ncol = 2, border = NA,
                           bty = "o", title = "Effects"))
# resetting default margins
par(op)

#inner model summary
two_pls$inner_summary

#goodness of fit
two_pls$gof


#### SEM for grass including stand structure as only number of stems ####  

setwd("/Users/rtguuroh/Documents/R/BES")
data <- read.csv("scaledSEMOct.csv")
attach(data, pos = 2L, name = deparse(substitute(Data)), warn.conflicts = TRUE)   


Climate =    c(0, 0, 0, 0, 0) #A, MTCQ, MiTCM, MTWeQ - manifest, indicator, items variables
Landuse =    c(1, 0, 0, 0, 0) #protectionstatus, fire, gp,
Soil    =    c(1, 1, 0, 0, 0) #om + mg + silt + na + ph + basesatu 
Stand   = c(1, 1, 1, 0, 0)
Diversity      =    c(1, 1, 1, 1, 0) #we can use SR, SE & Shan to run one model


foot_path = rbind(Climate, Landuse, Soil, Stand, Diversity)

colnames(foot_path) = rownames(foot_path)
foot_path

#Outer model: blocks and modes
foot_blocks = list(c(4:7), 11:13, c(15:20), c(35), c(32,33))
foot_modes = c("A", "A", "A", "A", "A")

library("plspm")
foot_pls = plspm(data, foot_path, foot_blocks, modes = foot_modes)
foot_pls

foot_pls$unidim

plot(foot_pls, what = "loadings", arr.width = 0.1)


## MODEL 2, negating aridity, MTCQ and Na
data$ARIDITY = -1 * data$Aridity #4 change to 37
data$mtcq = -1 * data$MTCQ#6 to 38
data$SODIUM = -1 * data$na#19 to 39

#Outer model: blocks and modes
foot_blocks = list(c(37,5,38,7), 11:13, c(15,16,17,18,39,20), c(35), c(32,33))
foot_modes = c("A", "A", "A", "A", "A")

library("plspm")
foot_pls2 = plspm(data, foot_path, foot_blocks, modes = foot_modes)
foot_pls2

plot(foot_pls2, what = "loadings", arr.width = 0.1)

outerplot(foot_pls2, box.size = 0.1)
foot_pls2$outer_model

library(ggplot2)
ggplot(data = foot_pls2$outer_model,
       aes(x = name, y = loading, fill = block)) +
  geom_bar(stat = "identity"
           , position = "dodge") +
  # threshold line (to peek acceptable loadings above 0.7)
  geom_hline(yintercept = 0.7, color = "gray50") +
  # add title
  ggtitle("Barchart of Loadings") +
  # rotate x-axis names
  theme(axis.text.x = element_text(angle = 90))


#### Final
setwd("/Users/rtguuroh/Documents/R/BES")
data <- read.csv("scaledSEMOct.csv")
attach(data, pos = 2L, name = deparse(substitute(Data)), warn.conflicts = TRUE)   

Climate =    c(0, 0, 0, 0, 0) #A, MTCQ, MiTCM, MTWeQ - manifest, indicator, items variables
Landuse =    c(1, 0, 0, 0, 0) #protectionstatus, fire, gp,
Soil    =    c(1, 1, 0, 0, 0) #om + mg + silt + na + ph + basesatu 
Stand   = c(1, 1, 1, 0, 0)
Diversity      =    c(1, 1, 1, 1, 0) #we can use SR, SE & Shan to run one model


foot_path = rbind(Climate, Landuse, Soil, Stand, Diversity)

colnames(foot_path) = rownames(foot_path)
foot_path

## MODEL 2, negating aridity, MTCQ and Na
data$ARIDITY = -1 * data$Aridity #4 change to 37
data$mtcq = -1 * data$MTCQ#6 to 38
data$SODIUM = -1 * data$na#19 to 39

#Outer model: blocks and modes
foot_blocks = list(c(37,38,7), 11:13, c(15,16,17), c(35), c(32,33))
foot_modes = c("A", "A", "A", "A", "A")

library("plspm")
foot_pls3 = plspm(data, foot_path, foot_blocks, modes = foot_modes)
foot_pls3

foot_pls3$unidim
foot_pls3$outer_model
plot(foot_pls3, what = "loadings", arr.width = 0.1, box.cex = 1, txt.col = "gray40")

library(ggplot2)
ggplot(data = foot_pls3$outer_model,
       aes(x = name, y = loading, fill = block)) +
  geom_bar(stat = "identity"
           , position = "dodge") +
  # threshold line (to peek acceptable loadings above 0.7)
  geom_hline(yintercept = 0.7, color = "gray50") +
  # add title
  ggtitle("Barchart of Loadings") +
  # rotate x-axis names
  theme(axis.text.x = element_text(angle = 90))
# resetting default margins
par(op)


#loadings of an indicator with the rest of latents
foot_pls3$crossloadings

#matrix of path coefficients
foot_pls3$path_coefs

# plotting path coeeficients (loadings) of the inner model
plot(foot_pls3, arr.pos = 0.35)

#Paths = foot_pls3$path_coefs
#arrow_lwd = 10 * round(Paths, 2)
#plot(foot_pls3, arr.pos = 0.35, arr.lwd = arrow_lwd)

# check regressions
foot_pls3$inner_model

# direct and indirect effects
foot_pls3$effects

# selecting effects (active rows)
good_rows = c(1:6)
path_effs = as.matrix(foot_pls3$effects[good_rows, 2:3])# COLUMNS 2,3

# add rownames to path_effs
rownames(path_effs) = foot_pls3$effects[good_rows, 1]
path_effs


# setting margin size of bar chart
op = par(mar = c(8, 3, 1, 0.5))
# barplots of total effects (direct + indirect)
barplot(t(path_effs), border = NA, col = c("blue", "red"),
        las = 2, cex.names = 0.8, cex.axis = 0.8, ylim = c(-0.6, 0.6),
        legend = c("Direct", "Indirect"),
        args.legend = list(x = "topright", ncol = 2, border = NA,
                           bty = "o", title = "Effects"))
# resetting default margins
par(op)

#inner model summary
foot_pls3$inner_summary

#goodness of fit
foot_pls3$gof

## bootstrap validation ##
val = plspm(data, foot_path, foot_blocks, modes = foot_modes,
            boot.val = TRUE, br = 200)

val$boot
val$boot$paths


#2nd stage for interaction effect
# get the latent variable scores in data frame format
Scores = as.data.frame(foot_pls3$scores)

# create the interaction term
Scores$Inter = Scores$Climate * Scores$Landuse
# lets see how Scores look like
head(Scores, n = 5)

# setting graphical parameters for plotting density of scores
op = par(mfrow = c(2, 2), mar = c(4, 5, 2, 2), bty = "n")
# for each scores
for (j in 1:4)
{
  # calculate density
  score.dens = density(Scores[,j])
  # plot window but don't show the density
  plot(score.dens, main = names(Scores)[j], xlab = "", type = "n")
  # add polygon
  polygon(score.dens$x, score.dens$y, col = "gray90", border = "gray80")
}
# reset deafult values of graphical parameters
par(op)

# create path matrix
#two_path = matrix(c(0,0,0,0,0, 0,0,0,0,0, 1,0,0,0,0, 1,1,0,0,0, 1,1,1,0,0),
#    nrow = 5, ncol = 5, byrow = TRUE)

Climate =    c(0, 0, 0, 0, 0, 0) 
Inter  =   c(0, 0, 0, 0, 0, 0)
Landuse =    c(1, 0, 0, 0, 0, 0) 
Soil    =    c(1, 1, 1, 0, 0, 0) 
Stand =      c(1, 1, 1, 1, 0, 0)
Diversity   = c(1, 1, 1, 1, 1, 0) 


foot_path = rbind(Climate, Inter, Landuse, Soil, Stand, Diversity)
colnames(foot_path) = rownames(foot_path)
foot_path

#rownames(two_path) = c("Climate", "Inter", "Landuse", "Soil", "Diversity")
#colnames(two_path) = c("Climate", "Inter", "Landuse", "Soil", "Diversity")

# define list of blocks
two_blocks = list(1, 6, 2, 3, 4, 5)
# define reflective indicators
two_modes= rep("A", 6)
# run plspm analysis with bootstrap validation (200 resamples)
two_pls = plspm(Scores, foot_path, two_blocks, modes = two_modes,
                boot.val = TRUE, br = 200)

# check bootstrap results
round(two_pls$boot$paths, 4)

op = par(mar = c(8, 3, 1, 0.5))

# plot inner model
plot(two_pls)
two_pls$path_coefs

two_pls$unidim

plot(two_pls, what = "loadings", arr.width = 0.1, box.cex = 1, txt.col = "gray40")

two_pls$outer_model

library(ggplot2)
ggplot(data = two_pls$outer_model,
       aes(x = name, y = loading, fill = block)) +
  geom_bar(stat = "identity"
           , position = "dodge") +
  # threshold line (to peek acceptable loadings above 0.7)
  geom_hline(yintercept = 0.7, color = "gray50") +
  # add title
  ggtitle("Barchart of Loadings") +
  # rotate x-axis names
  theme(axis.text.x = element_text(angle = 90))
# resetting default margins
par(op)


#loadings of an indicator with the rest of latents
two_pls$crossloadings

#matrix of path coefficients
two_pls$path_coefs

# plotting path coeeficients (loadings) of the inner model
plot(two_pls, arr.pos = 0.35)

# check regressions
two_pls$inner_model

#foot_pls3$outer_model


# direct and indirect effects
two_pls$effects

# selecting effects (active rows)
good_rows = c(2,3,4,5,7,8,9,10,11,12,13,14,15)
path_effs = as.matrix(two_pls$effects[good_rows, 2:3])# COLUMNS 2,3

# add rownames to path_effs
rownames(path_effs) = two_pls$effects[good_rows, 1]
path_effs


# setting margin size of bar chart
op = par(mar = c(8, 3, 1, 0.5))
# barplots of total effects (direct + indirect)
barplot(t(path_effs), border = NA, col = c("blue", "red"),
        las = 2, cex.names = 0.8, cex.axis = 0.8, ylim = c(-0.6, 0.6),
        legend = c("Direct", "Indirect"),
        args.legend = list(x = "topright", ncol = 2, border = NA,
                           bty = "o", title = "Effects"))
# resetting default margins
par(op)

#inner model summary
two_pls$inner_summary

#goodness of fit
two_pls$gof


#### SEM for grass including stand structure as only BA ####  

setwd("/Users/rtguuroh/Documents/R/BES")
data <- read.csv("scaledSEMOct.csv")
attach(data, pos = 2L, name = deparse(substitute(Data)), warn.conflicts = TRUE)   


Climate =    c(0, 0, 0, 0, 0) #A, MTCQ, MiTCM, MTWeQ - manifest, indicator, items variables
Landuse =    c(1, 0, 0, 0, 0) #protectionstatus, fire, gp,
Soil    =    c(1, 1, 0, 0, 0) #om + mg + silt + na + ph + basesatu 
Stand   = c(1, 1, 1, 0, 0)
Diversity      =    c(1, 1, 1, 1, 0) #we can use SR, SE & Shan to run one model


foot_path = rbind(Climate, Landuse, Soil, Stand, Diversity)

colnames(foot_path) = rownames(foot_path)
foot_path

#Outer model: blocks and modes
foot_blocks = list(c(4:7), 11:13, c(15:20), c(36), c(32,33))
foot_modes = c("A", "A", "A", "A", "A")

library("plspm")
foot_pls = plspm(data, foot_path, foot_blocks, modes = foot_modes)
foot_pls

foot_pls$unidim

plot(foot_pls, what = "loadings", arr.width = 0.1)


## MODEL 2, negating aridity, MTCQ and Na
data$ARIDITY = -1 * data$Aridity #4 change to 37
data$mtcq = -1 * data$MTCQ#6 to 38


#Outer model: blocks and modes
foot_blocks = list(c(37,5,38,7), 11:13, c(15,16,17,18,19,20), c(36), c(32,33))
foot_modes = c("A", "A", "A", "A", "A")

library("plspm")
foot_pls2 = plspm(data, foot_path, foot_blocks, modes = foot_modes)
foot_pls2

plot(foot_pls2, what = "loadings", arr.width = 0.1)

outerplot(foot_pls2, box.size = 0.1)
foot_pls2$outer_model

library(ggplot2)
ggplot(data = foot_pls2$outer_model,
       aes(x = name, y = loading, fill = block)) +
  geom_bar(stat = "identity"
           , position = "dodge") +
  # threshold line (to peek acceptable loadings above 0.7)
  geom_hline(yintercept = 0.7, color = "gray50") +
  # add title
  ggtitle("Barchart of Loadings") +
  # rotate x-axis names
  theme(axis.text.x = element_text(angle = 90))


#### Final
setwd("/Users/rtguuroh/Documents/R/BES")
data <- read.csv("scaledSEMOct.csv")
attach(data, pos = 2L, name = deparse(substitute(Data)), warn.conflicts = TRUE)   

Climate =    c(0, 0, 0, 0, 0) #A, MTCQ, MiTCM, MTWeQ - manifest, indicator, items variables
Landuse =    c(1, 0, 0, 0, 0) #protectionstatus, fire, gp,
Soil    =    c(1, 1, 0, 0, 0) #om + mg + silt + na + ph + basesatu 
Stand   = c(1, 1, 1, 0, 0)
Diversity      =    c(1, 1, 1, 1, 0) #we can use SR, SE & Shan to run one model


foot_path = rbind(Climate, Landuse, Soil, Stand, Diversity)

colnames(foot_path) = rownames(foot_path)
foot_path

## MODEL 2, negating aridity, MTCQ and Na
data$ARIDITY = -1 * data$Aridity #4 change to 37
data$mtcq = -1 * data$MTCQ#6 to 38


#Outer model: blocks and modes
foot_blocks = list(c(37,38,7), 11:13, c(15,16,17), c(36), c(32,33))
foot_modes = c("A", "A", "A", "A", "A")

library("plspm")
foot_pls3 = plspm(data, foot_path, foot_blocks, modes = foot_modes)
foot_pls3

foot_pls3$unidim
foot_pls3$outer_model
plot(foot_pls3, what = "loadings", arr.width = 0.1, box.cex = 1, txt.col = "gray40")

library(ggplot2)
ggplot(data = foot_pls3$outer_model,
       aes(x = name, y = loading, fill = block)) +
  geom_bar(stat = "identity"
           , position = "dodge") +
  # threshold line (to peek acceptable loadings above 0.7)
  geom_hline(yintercept = 0.7, color = "gray50") +
  # add title
  ggtitle("Barchart of Loadings") +
  # rotate x-axis names
  theme(axis.text.x = element_text(angle = 90))
# resetting default margins
par(op)


#loadings of an indicator with the rest of latents
foot_pls3$crossloadings

#matrix of path coefficients
foot_pls3$path_coefs

# plotting path coeeficients (loadings) of the inner model
plot(foot_pls3, arr.pos = 0.35)

#Paths = foot_pls3$path_coefs
#arrow_lwd = 10 * round(Paths, 2)
#plot(foot_pls3, arr.pos = 0.35, arr.lwd = arrow_lwd)

# check regressions
foot_pls3$inner_model

# direct and indirect effects
foot_pls3$effects

# selecting effects (active rows)
good_rows = c(1:6)
path_effs = as.matrix(foot_pls3$effects[good_rows, 2:3])# COLUMNS 2,3

# add rownames to path_effs
rownames(path_effs) = foot_pls3$effects[good_rows, 1]
path_effs


# setting margin size of bar chart
op = par(mar = c(8, 3, 1, 0.5))
# barplots of total effects (direct + indirect)
barplot(t(path_effs), border = NA, col = c("blue", "red"),
        las = 2, cex.names = 0.8, cex.axis = 0.8, ylim = c(-0.6, 0.6),
        legend = c("Direct", "Indirect"),
        args.legend = list(x = "topright", ncol = 2, border = NA,
                           bty = "o", title = "Effects"))
# resetting default margins
par(op)

#inner model summary
foot_pls3$inner_summary

#goodness of fit
foot_pls3$gof

## bootstrap validation ##
val = plspm(data, foot_path, foot_blocks, modes = foot_modes,
            boot.val = TRUE, br = 200)

val$boot
val$boot$paths


#2nd stage for interaction effect
# get the latent variable scores in data frame format
Scores = as.data.frame(foot_pls3$scores)

# create the interaction term
Scores$Inter = Scores$Climate * Scores$Landuse
# lets see how Scores look like
head(Scores, n = 5)

# setting graphical parameters for plotting density of scores
op = par(mfrow = c(2, 2), mar = c(4, 5, 2, 2), bty = "n")
# for each scores
for (j in 1:4)
{
  # calculate density
  score.dens = density(Scores[,j])
  # plot window but don't show the density
  plot(score.dens, main = names(Scores)[j], xlab = "", type = "n")
  # add polygon
  polygon(score.dens$x, score.dens$y, col = "gray90", border = "gray80")
}
# reset deafult values of graphical parameters
par(op)

# create path matrix
#two_path = matrix(c(0,0,0,0,0, 0,0,0,0,0, 1,0,0,0,0, 1,1,0,0,0, 1,1,1,0,0),
#    nrow = 5, ncol = 5, byrow = TRUE)

Climate =    c(0, 0, 0, 0, 0, 0) 
Inter  =   c(0, 0, 0, 0, 0, 0)
Landuse =    c(1, 0, 0, 0, 0, 0) 
Soil    =    c(1, 1, 1, 0, 0, 0) 
Stand =      c(1, 1, 1, 1, 0, 0)
Diversity   = c(1, 1, 1, 1, 1, 0) 


foot_path = rbind(Climate, Inter, Landuse, Soil, Stand, Diversity)
colnames(foot_path) = rownames(foot_path)
foot_path

#rownames(two_path) = c("Climate", "Inter", "Landuse", "Soil", "Diversity")
#colnames(two_path) = c("Climate", "Inter", "Landuse", "Soil", "Diversity")

# define list of blocks
two_blocks = list(1, 6, 2, 3, 4, 5)
# define reflective indicators
two_modes= rep("A", 6)
# run plspm analysis with bootstrap validation (200 resamples)
two_pls = plspm(Scores, foot_path, two_blocks, modes = two_modes,
                boot.val = TRUE, br = 200)

# check bootstrap results
round(two_pls$boot$paths, 4)

op = par(mar = c(8, 3, 1, 0.5))

# plot inner model
plot(two_pls)
two_pls$path_coefs

two_pls$unidim

plot(two_pls, what = "loadings", arr.width = 0.1, box.cex = 1, txt.col = "gray40")

two_pls$outer_model

library(ggplot2)
ggplot(data = two_pls$outer_model,
       aes(x = name, y = loading, fill = block)) +
  geom_bar(stat = "identity"
           , position = "dodge") +
  # threshold line (to peek acceptable loadings above 0.7)
  geom_hline(yintercept = 0.7, color = "gray50") +
  # add title
  ggtitle("Barchart of Loadings") +
  # rotate x-axis names
  theme(axis.text.x = element_text(angle = 90))
# resetting default margins
par(op)


#loadings of an indicator with the rest of latents
two_pls$crossloadings

#matrix of path coefficients
two_pls$path_coefs

# plotting path coeeficients (loadings) of the inner model
plot(two_pls, arr.pos = 0.35)

# check regressions
two_pls$inner_model

#foot_pls3$outer_model


# direct and indirect effects
two_pls$effects

# selecting effects (active rows)
good_rows = c(2,3,4,5,7,8,9,10,11,12,13,14,15)
path_effs = as.matrix(two_pls$effects[good_rows, 2:3])# COLUMNS 2,3

# add rownames to path_effs
rownames(path_effs) = two_pls$effects[good_rows, 1]
path_effs


# setting margin size of bar chart
op = par(mar = c(8, 3, 1, 0.5))
# barplots of total effects (direct + indirect)
barplot(t(path_effs), border = NA, col = c("blue", "red"),
        las = 2, cex.names = 0.8, cex.axis = 0.8, ylim = c(-0.6, 0.6),
        legend = c("Direct", "Indirect"),
        args.legend = list(x = "topright", ncol = 2, border = NA,
                           bty = "o", title = "Effects"))
# resetting default margins
par(op)

#inner model summary
two_pls$inner_summary

#goodness of fit
two_pls$gof


#### Linear Mixed Effect Models for both woody and herbaceous #####

#### Woody layer ####

setwd("C://R/BES/")
Data <- read.csv("datause.csv")
attach(Data, pos = 2L, name = deparse(substitute(Data)),warn.conflicts = TRUE)

site <- factor(site)
ecozone <- factor(ecozone)
gp <- factor(gp, levels=c("0", "1", "2", "3", "4"), ordered=TRUE)
fire1 <- factor(fire1, levels=c("1", "2", "3"), ordered=TRUE)

library(lme4)

## LMM for species richness ##
SR <- glmer (sr ~ A + MTWeQ + fire1 + gp + om + mg + silt + na + ph + basesatu + 
               (1|site), family = poisson(link="log")) 

library(car)
Anova(SR, type=c("III"), test.statistic=c("Chisq", "F"), vcov.=vcov(SR))

options(na.action = "na.fail")
#install.packages("MuMIn")

library(MuMIn)
SelectSR <- dredge(SR, trace = TRUE, rank = "BIC") 

ListAICSR <- get.models(SelectSR, 1:2)
ListAICSR

Bestsr <- glmer(sr ~ basesatu + gp + mg + om + (1 | site), family = poisson(link="log"), data=Data)
summary(Bestsr)

library(car)
Anova(Bestsr, type=c("III"), test.statistic=c("Chisq", "F"), vcov.=vcov(Bestsr))

library(MuMIn)
r.squaredGLMM(Bestsr) 

plot(Bestsr)
qqnorm(resid(Bestsr))
hist(resid(Bestsr))
shapiro.test(resid(Bestsr))

library (ncf)
Moran.SAR <- correlog (x = xy$lon, y = xy$lat, z = residuals (Bestsr), 
                       increment = 5, resamp = 500, latlon = TRUE, quiet = T)
plot (Moran.SAR)
grid ()

install.packages("ape")
library(ape)
load("C:/Users/Reginald/Desktop/pathmodel/xy.RData")
dists <- as.matrix(dist(cbind(xy$lon, xy$lat)))
Moran.I(resid(Bestsr), dists) # p = 0.29 so we accept the null hypothesis that there is zero SAC

fixef(Bestsr) / sigma(Bestsr)

aovBIC <- lm(sr ~ basesatu + gp + mg + om)
summary(aovBIC)

library(lsr)
etaSquared(aovBIC, type = 1, anova = TRUE )


install.packages("boot") 
library("boot")

Bestsr <- glmer(sr ~ basesatu + gp + mg + om + (1 | site), family = poisson(link="log"), data=Data)

summary(BestBIC)

install.packages("boot") 
library("boot")


FUN <- function(Data, indices){
  Data <- Data[indices,]
  BestAIC <- glmer(sr ~ basesatu + gp + mg + om + (1 | site), 
                   family = poisson(link="log"), data=Data)
  fixef(BestAIC)}


set.seed(64257)
resultSR <- boot(Data, FUN, R=1000)
resultSR


###############################################################

## LMM for Shannon index ## 

SWDI <- lmer (shan ~ A + MTWeQ + fire + gp + om + mg + silt + na + ph + basesatu + (1|site), REML=FALSE)


#### BIC
options(na.action = "na.fail")

library(MuMIn)
SelectShan <- dredge(SWDI, trace = TRUE, rank = "BIC")

ListBICShan <- get.models(SelectShan, 1:2)
ListBICShan

library(lme4)
BestShan <- lmer (shan ~ basesatu + gp + mg + om  + (1 | site)) 
summary(BestShan)

library(car)
Anova(BestShan, type=c("III"), test.statistic=c("F"))

library(MuMIn)
r.squaredGLMM(BestShan) 

fixef(BestShan) / sigma(BestShan)

plot(BestShan)
qqnorm(resid(BestShan))
hist(resid(BestShan))
shapiro.test(resid(BestShan))

library (ncf)
Moran.SAR <- correlog (x = xy$lon, y = xy$lat, z = residuals (BestShan), 
                       increment = 5, resamp = 500, latlon = TRUE, quiet = T)
plot (Moran.SAR)
grid ()

install.packages("ape")
library(ape)
dists <- as.matrix(dist(cbind(xy$lon, xy$lat)))
Moran.I(resid(Bestse), dists) # p = 0.26 so we accept the null hypothesis that there is zero SAC


aovShan <- lm(shan ~ basesatu + gp + mg + om)
summary(aovShan)

library(lsr)
etaSquared(aovShan, type = 1, anova = TRUE )

BestShan <- lmer (shan ~ basesatu + gp + mg + om  + (1 | site))
install.packages("boot") 
library("boot")

FUN <- function(Data, indices){
  Data <- Data[indices,]
  BestAIC <- lmer (shan ~ basesatu + gp + mg + om  + (1 | site), data=Data)
  fixef(BestAIC)}

set.seed(647)
resultShan <- boot(Data, FUN, R=10)
resultShan


Bestshan <- lmer(shan ~ ecozone + (1 | site))
Anova(Bestshan, type=c("III"), test.statistic=c("F"))
lsmeans(Bestshan, pairwise~ecozone, adjust="tukey")

aovShan <- lm(shan ~ ecozone)
summary(aovShan)


#### LMM Herbaceous ####

###############################################################


## SR
setwd("C://R/BES/")
Data <- read.csv("Herbdata.csv")
attach(Data, pos = 2L, name = deparse(substitute(Data)),warn.conflicts = TRUE)

site <- factor(site)
gp <- factor(gp, levels=c("0", "1", "2", "3", "4"), ordered=TRUE)
fire1 <- factor(fire1, levels=c("1", "2", "3"), ordered=TRUE)
#protectionstatus1 <- factor(protectionstatus1, levels=c("1", "2", "3"), ordered=TRUE)

library(lme4)

SR <- glmer (sr ~ A + MTWeQ + fire1 + gp + om + mg + silt + na + ph + basesatu + sg + sb + sc + 
               (1|site), family = poisson(link="log")) # elevation +  here REML not FALSE if sand is in it removes aridity in AIC

library(car)
Anova(SR, type=c("III"), test.statistic=c("Chisq", "F"), vcov.=vcov(SR))


#### BIC
options(na.action = "na.fail")
#install.packages("MuMIn")

library(MuMIn)
SelectSR <- dredge(SR, trace = TRUE, rank = "BIC") # AIC gives same result


ListAICSR <- get.models(SelectSR, 1:2)
ListAICSR

Bestsr <- glmer(sr ~ A + gp + MTWeQ + na + om + silt + (1 | site), family = poisson(link="log"), data=Data)
summary(Bestsr)


library(car)
Anova(Bestsr, type=c("III"), test.statistic=c("Chisq", "F"), vcov.=vcov(Bestsr))


library(MuMIn)
r.squaredGLMM(Bestsr) 

plot(Bestsr)
qqnorm(resid(Bestsr))
hist(resid(Bestsr))
shapiro.test(resid(Bestsr))

library (ncf)
Moran.SAR <- correlog (x = xy$lon, y = xy$lat, z = residuals (Bestsr), 
                       increment = 5, resamp = 500, latlon = TRUE, quiet = T)
plot (Moran.SAR)
grid ()

install.packages("ape")
library(ape)
load("C:/Users/Reginald/Desktop/pathmodel/xy.RData")
dists <- as.matrix(dist(cbind(xy$lon, xy$lat)))
Moran.I(resid(Bestsr), dists) # p = 0.29 so we accept the null hypothesis that there is zero SAC

fixef(Bestsr) / sigma(Bestsr)

aovBIC <- lm(sr ~ A + gp + MTWeQ + na + om + silt)
summary(aovBIC)

library(lsr)
etaSquared(aovBIC, type = 1, anova = TRUE )


install.packages("boot") 
library("boot")
######## using bootES

setwd("C://R/BES/")
Data <- read.csv("Herbdata.csv")
attach(Data, pos = 2L, name = deparse(substitute(Data)),warn.conflicts = TRUE)

site <- factor(site)
#gp <- factor(gp, levels=c("0", "1", "2", "3", "4"), ordered=TRUE)
#fire1 <- factor(fire1, levels=c("1", "2", "3"), ordered=TRUE)

Bestsr <- glmer(sr ~ A + gp + MTWeQ + na + om + silt + (1 | site), family = poisson(link="log"), data=Data)
summary(Bestsr)


install.packages("boot") 
library("boot")


FUN <- function(Data, indices){
  Data <- Data[indices,]
  BestAIC <- glmer(sr ~ A + gp + MTWeQ + na + om + silt + (1 | site), 
                   family = poisson(link="log"), data=Data)
  fixef(BestAIC)}


set.seed(64257)
resultSR <- boot(Data, FUN, R=1000)
resultSR


## LMM for Shannon index ## 
Data1 <- Data[-79,]

library(lme4)
SWDI <- lmer (shan ~ A + MTWeQ + fire1 + gp + om + mg + silt + na + ph + basesatu + sg + sb + sc + (1|site), REML=FALSE) #  take out Elevation + 


## calculate variance inflation factor for multicollinearity ## https://www.displayr.com/variance-inflation-factors-vifs/
library(car)
vif(SWDI)

#SWDI <- lmer (shan ~ A + MTWeQ  + gp + om + mg + silt + na + ph + basesatu + (1|site), REML=FALSE, data=Data1) #  take out Elevation + 


#### BIC
options(na.action = "na.fail")
#install.packages("MuMIn")

library(MuMIn)
SelectShan <- dredge(SWDI, trace = TRUE, rank = "AIC") # AIC gives same result

ListAICShan <- get.models(SelectShan, 1:2)
ListAICShan


BestShan <- lmer (shan ~ A + fire1 + gp + ph + (1 | site)) #AIC
summary(BestShan)


BestShan <- lmer (shan ~ A + fire1 + gp + ph + (1 | site)) #BIC
summary(BestShan)

#install.packages(("car"))
library(car)
Anova(BestShan, type=c("III"), test.statistic=c("F"))

library(MuMIn)
r.squaredGLMM(BestShan) 

#how to calculate size of fixed effects
fixef(BestShan) / sigma(BestShan)


plot(BestShan)
qqnorm(resid(BestShan))
hist(resid(BestShan))
shapiro.test(resid(BestShan))

library (ncf)
Moran.SAR <- correlog (x = xy$lon, y = xy$lat, z = residuals (BestShan), 
                       increment = 5, resamp = 500, latlon = TRUE, quiet = T)
plot (Moran.SAR)
grid ()

install.packages("ape")
library(ape)
dists <- as.matrix(dist(cbind(xy$lon, xy$lat)))
Moran.I(resid(Bestse), dists) # p = 0.26 so we accept the null hypothesis that there is zero SAC


aovShan <- lm(shan ~ A + fire1 + ph)
summary(aovShan)

library(lsr)
etaSquared(aovShan, type = 1, anova = TRUE )


coeffs <- coef(summary(BestShan))
p <- pnorm(abs(coeffs[, "t value"]), lower.tail = FALSE) * 2
cbind(coeffs, "p value" = round(p,3))


#### LAVAAN ####

install.packages("lavaan", dependencies=TRUE)
